# Supplementary material for: Prioritization of candidate genes in QTL regions based on associations between traits and biological processes
Source: BMC Plant Biol. 2014 Dec 10;14:330. doi: 10.1186/s12870-014-0330-3 (PMC4274756; doi:10.1186/s12870-014-0330-3)
Supplement: Additional file 2: — Supplementary Tables I and II. Table S1 contains associations between traits and biological processes. Table S2 contains prioritized candidate genes and their associated traits. This information is also available via www.ab.wur.nl/bmrftrait. [file 12870_2014_330_MOESM2_ESM.xlsx]

## Sheet: Table S1
Trait	Trait Ontology Term	Gene Ontology (Biological Process) Term	Biological Process description
potassium sensitivity	TO:0000008	GO:0001708	cell fate specification
potassium sensitivity	TO:0000008	GO:0007568	aging
potassium sensitivity	TO:0000008	GO:0010150	leaf senescence
potassium sensitivity	TO:0000008	GO:0010227	floral organ abscission
potassium sensitivity	TO:0000008	GO:0010260	organ senescence
potassium sensitivity	TO:0000008	GO:0045165	cell fate commitment
potassium sensitivity	TO:0000008	GO:0051094	positive regulation of developmental process
panicle weight	TO:0000014	GO:0000272	polysaccharide catabolic process
panicle weight	TO:0000014	GO:0005976	polysaccharide metabolic process
panicle weight	TO:0000014	GO:0009251	glucan catabolic process
panicle weight	TO:0000014	GO:0010628	positive regulation of gene expression
panicle weight	TO:0000014	GO:0016052	carbohydrate catabolic process
panicle weight	TO:0000014	GO:0042325	regulation of phosphorylation
panicle weight	TO:0000014	GO:0043549	regulation of kinase activity
panicle weight	TO:0000014	GO:0045859	regulation of protein kinase activity
panicle weight	TO:0000014	GO:0051173	positive regulation of nitrogen compound metabolic
panicle weight	TO:0000014	GO:0051338	regulation of transferase activity
hybrid incompatibilty	TO:0000036	GO:0010389	regulation of G2/M transition of mitotic
panicle length	TO:0000040	GO:0006364	rRNA processing
panicle length	TO:0000040	GO:0006399	tRNA metabolic process
panicle length	TO:0000040	GO:0022613	ribonucleoprotein complex biogenesis
panicle length	TO:0000040	GO:0042254	ribosome biogenesis
panicle length	TO:0000040	GO:0071555	cell wall organization
stigma exsertion	TO:0000044	GO:0000079	regulation of cyclin-dependent protein kinase activity
stigma exsertion	TO:0000044	GO:0000272	polysaccharide catabolic process
stigma exsertion	TO:0000044	GO:0002098	tRNA wobble uridine modification
stigma exsertion	TO:0000044	GO:0006022	aminoglycan metabolic process
stigma exsertion	TO:0000044	GO:0006026	aminoglycan catabolic process
stigma exsertion	TO:0000044	GO:0006030	chitin metabolic process
stigma exsertion	TO:0000044	GO:0006032	chitin catabolic process
stigma exsertion	TO:0000044	GO:0006766	vitamin metabolic process
stigma exsertion	TO:0000044	GO:0006767	water-soluble vitamin metabolic process
stigma exsertion	TO:0000044	GO:0006816	calcium ion transport
stigma exsertion	TO:0000044	GO:0009743	response to carbohydrate stimulus
stigma exsertion	TO:0000044	GO:0009838	abscission
stigma exsertion	TO:0000044	GO:0009909	regulation of flower development
stigma exsertion	TO:0000044	GO:0015995	chlorophyll biosynthetic process
stigma exsertion	TO:0000044	GO:0032879	regulation of localization
stigma exsertion	TO:0000044	GO:0034220	ion transmembrane transport
stigma exsertion	TO:0000044	GO:0042364	water-soluble vitamin biosynthetic process
stigma exsertion	TO:0000044	GO:0043269	regulation of ion transport
stigma exsertion	TO:0000044	GO:0045859	regulation of protein kinase activity
stigma exsertion	TO:0000044	GO:0046164	alcohol catabolic process
stigma exsertion	TO:0000044	GO:0046777	protein autophosphorylation
stigma exsertion	TO:0000044	GO:0048580	regulation of post-embryonic development
stigma exsertion	TO:0000044	GO:0051049	regulation of transport
stigma exsertion	TO:0000044	GO:0051170	nuclear import
stigma exsertion	TO:0000044	GO:0051338	regulation of transferase activity
stigma exsertion	TO:0000044	GO:0070838	divalent metal ion transport
f2-generation sterility	TO:0000046	GO:0006270	DNA-dependent DNA replication initiation
lodging incidence	TO:0000068	GO:0000302	response to reactive oxygen species
lodging incidence	TO:0000068	GO:0006730	one-carbon metabolic process
lodging incidence	TO:0000068	GO:0006800	oxygen and reactive oxygen species metabolic
lodging incidence	TO:0000068	GO:0006913	nucleocytoplasmic transport
lodging incidence	TO:0000068	GO:0007052	mitotic spindle organization
lodging incidence	TO:0000068	GO:0009694	jasmonic acid metabolic process
lodging incidence	TO:0000068	GO:0010638	positive regulation of organelle organization
lodging incidence	TO:0000068	GO:0010639	negative regulation of organelle organization
lodging incidence	TO:0000068	GO:0030243	cellulose metabolic process
lodging incidence	TO:0000068	GO:0031407	oxylipin metabolic process
lodging incidence	TO:0000068	GO:0031408	oxylipin biosynthetic process
lodging incidence	TO:0000068	GO:0032507	maintenance of protein location in cell
lodging incidence	TO:0000068	GO:0032886	regulation of microtubule-based process
lodging incidence	TO:0000068	GO:0033865	nucleoside bisphosphate metabolic process
lodging incidence	TO:0000068	GO:0034599	cellular response to oxidative stress
lodging incidence	TO:0000068	GO:0034614	cellular response to reactive oxygen species
lodging incidence	TO:0000068	GO:0042542	response to hydrogen peroxide
lodging incidence	TO:0000068	GO:0042743	hydrogen peroxide metabolic process
lodging incidence	TO:0000068	GO:0042744	hydrogen peroxide catabolic process
lodging incidence	TO:0000068	GO:0043255	regulation of carbohydrate biosynthetic process
lodging incidence	TO:0000068	GO:0045489	pectin biosynthetic process
lodging incidence	TO:0000068	GO:0050826	response to freezing
lodging incidence	TO:0000068	GO:0051784	negative regulation of nuclear division
lodging incidence	TO:0000068	GO:0060070	canonical Wnt receptor signaling pathway
lodging incidence	TO:0000068	GO:0070301	cellular response to hydrogen peroxide
awn length	TO:0000072	GO:0006206	pyrimidine base metabolic process
awn length	TO:0000072	GO:0006265	DNA topological change
awn length	TO:0000072	GO:0006413	translational initiation
awn length	TO:0000072	GO:0006414	translational elongation
awn length	TO:0000072	GO:0006486	protein glycosylation
awn length	TO:0000072	GO:0006513	protein monoubiquitination
awn length	TO:0000072	GO:0006547	histidine metabolic process
awn length	TO:0000072	GO:0006576	cellular biogenic amine metabolic process
awn length	TO:0000072	GO:0006766	vitamin metabolic process
awn length	TO:0000072	GO:0008033	tRNA processing
awn length	TO:0000072	GO:0009108	coenzyme biosynthetic process
awn length	TO:0000072	GO:0009112	nucleobase metabolic process
awn length	TO:0000072	GO:0010498	proteasomal protein catabolic process
awn length	TO:0000072	GO:0016072	rRNA metabolic process
awn length	TO:0000072	GO:0016126	sterol biosynthetic process
awn length	TO:0000072	GO:0017148	negative regulation of translation
awn length	TO:0000072	GO:0031146	SCF-dependent proteasomal ubiquitin-dependent protein catabolic process
awn length	TO:0000072	GO:0035196	production of miRNAs involved in gene
awn length	TO:0000072	GO:0035278	negative regulation of translation involved in
awn length	TO:0000072	GO:0040033	negative regulation of translation, ncRNA-mediated
awn length	TO:0000072	GO:0042254	ribosome biogenesis
awn length	TO:0000072	GO:0042364	water-soluble vitamin biosynthetic process
awn length	TO:0000072	GO:0042401	cellular biogenic amine biosynthetic process
awn length	TO:0000072	GO:0042430	indole-containing compound metabolic process
awn length	TO:0000072	GO:0043161	proteasomal ubiquitin-dependent protein catabolic process
awn length	TO:0000072	GO:0043413	macromolecule glycosylation
awn length	TO:0000072	GO:0045947	negative regulation of translational initiation
awn length	TO:0000072	GO:0045974	regulation of translation, ncRNA-mediated
awn length	TO:0000072	GO:0046113	nucleobase catabolic process
awn length	TO:0000072	GO:0051130	positive regulation of cellular component organization
blast disease resistance	TO:0000074	GO:0000165	MAPK cascade
blast disease resistance	TO:0000074	GO:0000186	activation of MAPKK activity
blast disease resistance	TO:0000074	GO:0002218	activation of innate immune response
blast disease resistance	TO:0000074	GO:0006855	drug transmembrane transport
blast disease resistance	TO:0000074	GO:0007346	regulation of mitotic cell cycle
blast disease resistance	TO:0000074	GO:0009790	embryo development
blast disease resistance	TO:0000074	GO:0031349	positive regulation of defense response
blast disease resistance	TO:0000074	GO:0042493	response to drug
blast disease resistance	TO:0000074	GO:0045088	regulation of innate immune response
blast disease resistance	TO:0000074	GO:0045089	positive regulation of innate immune response
blast disease resistance	TO:0000074	GO:0050778	positive regulation of immune response
blast disease resistance	TO:0000074	GO:0071365	cellular response to auxin stimulus
root number	TO:0000084	GO:0006399	tRNA metabolic process
leaf rolling	TO:0000085	GO:0009409	response to cold
leaf rolling	TO:0000085	GO:0009410	response to xenobiotic stimulus
leaf rolling	TO:0000085	GO:0009620	response to fungus
leaf rolling	TO:0000085	GO:0009627	systemic acquired resistance
leaf rolling	TO:0000085	GO:0030148	sphingolipid biosynthetic process
leaf rolling	TO:0000085	GO:0032011	ARF protein signal transduction
leaf rolling	TO:0000085	GO:0043543	protein acylation
leaf rolling	TO:0000085	GO:0050832	defense response to fungus
leaf rolling	TO:0000085	GO:0065003	macromolecular complex assembly
leaf rolling	TO:0000085	GO:0071103	DNA conformation change
rice yellow mottle virus resistance	TO:0000088	GO:0000272	polysaccharide catabolic process
rice yellow mottle virus resistance	TO:0000088	GO:0005976	polysaccharide metabolic process
rice yellow mottle virus resistance	TO:0000088	GO:0006022	aminoglycan metabolic process
rice yellow mottle virus resistance	TO:0000088	GO:0006026	aminoglycan catabolic process
rice yellow mottle virus resistance	TO:0000088	GO:0006030	chitin metabolic process
rice yellow mottle virus resistance	TO:0000088	GO:0006032	chitin catabolic process
rice yellow mottle virus resistance	TO:0000088	GO:0006140	regulation of nucleotide metabolic process
rice yellow mottle virus resistance	TO:0000088	GO:0006511	ubiquitin-dependent protein catabolic process
rice yellow mottle virus resistance	TO:0000088	GO:0006612	protein targeting to membrane
rice yellow mottle virus resistance	TO:0000088	GO:0006814	sodium ion transport
rice yellow mottle virus resistance	TO:0000088	GO:0006816	calcium ion transport
rice yellow mottle virus resistance	TO:0000088	GO:0006839	mitochondrial transport
rice yellow mottle virus resistance	TO:0000088	GO:0007264	small GTPase mediated signal transduction
rice yellow mottle virus resistance	TO:0000088	GO:0007265	Ras protein signal transduction
rice yellow mottle virus resistance	TO:0000088	GO:0008653	lipopolysaccharide metabolic process
rice yellow mottle virus resistance	TO:0000088	GO:0009103	lipopolysaccharide biosynthetic process
rice yellow mottle virus resistance	TO:0000088	GO:0009225	nucleotide-sugar metabolic process
rice yellow mottle virus resistance	TO:0000088	GO:0009247	glycolipid biosynthetic process
rice yellow mottle virus resistance	TO:0000088	GO:0009408	response to heat
rice yellow mottle virus resistance	TO:0000088	GO:0009625	response to insect
rice yellow mottle virus resistance	TO:0000088	GO:0009743	response to carbohydrate stimulus
rice yellow mottle virus resistance	TO:0000088	GO:0009991	response to extracellular stimulus
rice yellow mottle virus resistance	TO:0000088	GO:0010229	inflorescence development
rice yellow mottle virus resistance	TO:0000088	GO:0016052	carbohydrate catabolic process
rice yellow mottle virus resistance	TO:0000088	GO:0016139	glycoside catabolic process
rice yellow mottle virus resistance	TO:0000088	GO:0016143	S-glycoside metabolic process
rice yellow mottle virus resistance	TO:0000088	GO:0016145	S-glycoside catabolic process
rice yellow mottle virus resistance	TO:0000088	GO:0016579	protein deubiquitination
rice yellow mottle virus resistance	TO:0000088	GO:0019751	polyol metabolic process
rice yellow mottle virus resistance	TO:0000088	GO:0019757	glycosinolate metabolic process
rice yellow mottle virus resistance	TO:0000088	GO:0019759	glycosinolate catabolic process
rice yellow mottle virus resistance	TO:0000088	GO:0019762	glucosinolate catabolic process
rice yellow mottle virus resistance	TO:0000088	GO:0019941	modification-dependent protein catabolic process
rice yellow mottle virus resistance	TO:0000088	GO:0030163	protein catabolic process
rice yellow mottle virus resistance	TO:0000088	GO:0031396	regulation of protein ubiquitination
rice yellow mottle virus resistance	TO:0000088	GO:0031397	negative regulation of protein ubiquitination
rice yellow mottle virus resistance	TO:0000088	GO:0031668	cellular response to extracellular stimulus
rice yellow mottle virus resistance	TO:0000088	GO:0032269	negative regulation of cellular protein metabolic
rice yellow mottle virus resistance	TO:0000088	GO:0032879	regulation of localization
rice yellow mottle virus resistance	TO:0000088	GO:0042493	response to drug
rice yellow mottle virus resistance	TO:0000088	GO:0043038	amino acid activation
rice yellow mottle virus resistance	TO:0000088	GO:0043039	tRNA aminoacylation
rice yellow mottle virus resistance	TO:0000088	GO:0043087	regulation of GTPase activity
rice yellow mottle virus resistance	TO:0000088	GO:0043269	regulation of ion transport
rice yellow mottle virus resistance	TO:0000088	GO:0043632	modification-dependent macromolecule catabolic process
rice yellow mottle virus resistance	TO:0000088	GO:0044257	cellular protein catabolic process
rice yellow mottle virus resistance	TO:0000088	GO:0044265	cellular macromolecule catabolic process
rice yellow mottle virus resistance	TO:0000088	GO:0044270	cellular nitrogen compound catabolic process
rice yellow mottle virus resistance	TO:0000088	GO:0044275	cellular carbohydrate catabolic process
rice yellow mottle virus resistance	TO:0000088	GO:0045226	extracellular polysaccharide biosynthetic process
rice yellow mottle virus resistance	TO:0000088	GO:0046039	GTP metabolic process
rice yellow mottle virus resistance	TO:0000088	GO:0046379	extracellular polysaccharide metabolic process
rice yellow mottle virus resistance	TO:0000088	GO:0046493	lipid A metabolic process
rice yellow mottle virus resistance	TO:0000088	GO:0046777	protein autophosphorylation
rice yellow mottle virus resistance	TO:0000088	GO:0046838	phosphorylated carbohydrate dephosphorylation
rice yellow mottle virus resistance	TO:0000088	GO:0046855	inositol phosphate dephosphorylation
rice yellow mottle virus resistance	TO:0000088	GO:0050790	regulation of catalytic activity
rice yellow mottle virus resistance	TO:0000088	GO:0051049	regulation of transport
rice yellow mottle virus resistance	TO:0000088	GO:0051050	positive regulation of transport
rice yellow mottle virus resistance	TO:0000088	GO:0051056	regulation of small GTPase mediated signal
rice yellow mottle virus resistance	TO:0000088	GO:0051248	negative regulation of protein metabolic process
rice yellow mottle virus resistance	TO:0000088	GO:0051340	regulation of ligase activity
rice yellow mottle virus resistance	TO:0000088	GO:0051438	regulation of ubiquitin-protein ligase activity
rice yellow mottle virus resistance	TO:0000088	GO:0051439	regulation of ubiquitin-protein ligase activity involved
rice yellow mottle virus resistance	TO:0000088	GO:0051603	proteolysis involved in cellular protein catabolic
rice yellow mottle virus resistance	TO:0000088	GO:0070646	protein modification by small protein removal
rice yellow mottle virus resistance	TO:0000088	GO:0070647	protein modification by small protein conjugation
rice yellow mottle virus resistance	TO:0000088	GO:0070838	divalent metal ion transport
rice yellow mottle virus resistance	TO:0000088	GO:0071472	cellular response to salt stress
penetrated root thickness	TO:0000090	GO:0000278	mitotic cell cycle
penetrated root thickness	TO:0000090	GO:0009845	seed germination
penetrated root thickness	TO:0000090	GO:0033865	nucleoside bisphosphate metabolic process
penetrated root thickness	TO:0000090	GO:0043086	negative regulation of catalytic activity
root pulling force	TO:0000093	GO:0006265	DNA topological change
root pulling force	TO:0000093	GO:0006403	RNA localization
root pulling force	TO:0000093	GO:0006405	RNA export from nucleus
root pulling force	TO:0000093	GO:0009658	chloroplast organization
root pulling force	TO:0000093	GO:0010020	chloroplast fission
root pulling force	TO:0000093	GO:0010942	positive regulation of cell death
root pulling force	TO:0000093	GO:0030162	regulation of proteolysis
root pulling force	TO:0000093	GO:0031537	regulation of anthocyanin metabolic process
root pulling force	TO:0000093	GO:0043068	positive regulation of programmed cell death
root pulling force	TO:0000093	GO:0043572	plastid fission
root pulling force	TO:0000093	GO:0046283	anthocyanin metabolic process
root pulling force	TO:0000093	GO:0051168	nuclear export
ratooning ability	TO:0000096	GO:0007398	ectoderm development
ratooning ability	TO:0000096	GO:0007399	nervous system development
ratooning ability	TO:0000096	GO:0009799	specification of symmetry
ratooning ability	TO:0000096	GO:0016049	cell growth
ratooning ability	TO:0000096	GO:0031349	positive regulation of defense response
ratooning ability	TO:0000096	GO:0031571	mitotic cell cycle G1/S transition DNA
ratooning ability	TO:0000096	GO:0043408	regulation of MAPK cascade
ratooning ability	TO:0000096	GO:0043623	cellular protein complex assembly
ratooning ability	TO:0000096	GO:0045088	regulation of innate immune response
ratooning ability	TO:0000096	GO:0045089	positive regulation of innate immune response
ratooning ability	TO:0000096	GO:0046328	regulation of JNK cascade
ratooning ability	TO:0000096	GO:0048584	positive regulation of response to stimulus
ratooning ability	TO:0000096	GO:0050778	positive regulation of immune response
ratooning ability	TO:0000096	GO:0070302	regulation of stress-activated protein kinase signaling
ratooning ability	TO:0000096	GO:2000045	regulation of G1/S transition of mitotic
phosphorus sensitivity	TO:0000102	GO:0000077	DNA damage checkpoint
phosphorus sensitivity	TO:0000102	GO:0001101	response to acid
phosphorus sensitivity	TO:0000102	GO:0003008	system process
phosphorus sensitivity	TO:0000102	GO:0006486	protein glycosylation
phosphorus sensitivity	TO:0000102	GO:0006511	ubiquitin-dependent protein catabolic process
phosphorus sensitivity	TO:0000102	GO:0006555	methionine metabolic process
phosphorus sensitivity	TO:0000102	GO:0006720	isoprenoid metabolic process
phosphorus sensitivity	TO:0000102	GO:0006721	terpenoid metabolic process
phosphorus sensitivity	TO:0000102	GO:0006816	calcium ion transport
phosphorus sensitivity	TO:0000102	GO:0006977	DNA damage response, signal transduction by
phosphorus sensitivity	TO:0000102	GO:0007050	cell cycle arrest
phosphorus sensitivity	TO:0000102	GO:0007166	cell surface receptor signaling pathway
phosphorus sensitivity	TO:0000102	GO:0007186	G-protein coupled receptor signaling pathway
phosphorus sensitivity	TO:0000102	GO:0007215	glutamate receptor signaling pathway
phosphorus sensitivity	TO:0000102	GO:0007267	cell-cell signaling
phosphorus sensitivity	TO:0000102	GO:0007268	synaptic transmission
phosphorus sensitivity	TO:0000102	GO:0009086	methionine biosynthetic process
phosphorus sensitivity	TO:0000102	GO:0009094	L-phenylalanine biosynthetic process
phosphorus sensitivity	TO:0000102	GO:0009100	glycoprotein metabolic process
phosphorus sensitivity	TO:0000102	GO:0009101	glycoprotein biosynthetic process
phosphorus sensitivity	TO:0000102	GO:0009411	response to UV
phosphorus sensitivity	TO:0000102	GO:0009698	phenylpropanoid metabolic process
phosphorus sensitivity	TO:0000102	GO:0009699	phenylpropanoid biosynthetic process
phosphorus sensitivity	TO:0000102	GO:0009812	flavonoid metabolic process
phosphorus sensitivity	TO:0000102	GO:0009813	flavonoid biosynthetic process
phosphorus sensitivity	TO:0000102	GO:0010023	proanthocyanidin biosynthetic process
phosphorus sensitivity	TO:0000102	GO:0010243	response to organic nitrogen
phosphorus sensitivity	TO:0000102	GO:0010564	regulation of cell cycle process
phosphorus sensitivity	TO:0000102	GO:0016054	organic acid catabolic process
phosphorus sensitivity	TO:0000102	GO:0016101	diterpenoid metabolic process
phosphorus sensitivity	TO:0000102	GO:0016102	diterpenoid biosynthetic process
phosphorus sensitivity	TO:0000102	GO:0019226	transmission of nerve impulse
phosphorus sensitivity	TO:0000102	GO:0019438	aromatic compound biosynthetic process
phosphorus sensitivity	TO:0000102	GO:0019748	secondary metabolic process
phosphorus sensitivity	TO:0000102	GO:0019941	modification-dependent protein catabolic process
phosphorus sensitivity	TO:0000102	GO:0030163	protein catabolic process
phosphorus sensitivity	TO:0000102	GO:0030330	DNA damage response, signal transduction by
phosphorus sensitivity	TO:0000102	GO:0031396	regulation of protein ubiquitination
phosphorus sensitivity	TO:0000102	GO:0031570	DNA integrity checkpoint
phosphorus sensitivity	TO:0000102	GO:0031571	mitotic cell cycle G1/S transition DNA
phosphorus sensitivity	TO:0000102	GO:0031575	mitotic cell cycle G1/S transition checkpoint
phosphorus sensitivity	TO:0000102	GO:0035235	ionotropic glutamate receptor signaling pathway
phosphorus sensitivity	TO:0000102	GO:0042398	cellular modified amino acid biosynthetic process
phosphorus sensitivity	TO:0000102	GO:0042440	pigment metabolic process
phosphorus sensitivity	TO:0000102	GO:0042770	signal transduction in response to DNA
phosphorus sensitivity	TO:0000102	GO:0043200	response to amino acid stimulus
phosphorus sensitivity	TO:0000102	GO:0043255	regulation of carbohydrate biosynthetic process
phosphorus sensitivity	TO:0000102	GO:0043413	macromolecule glycosylation
phosphorus sensitivity	TO:0000102	GO:0043632	modification-dependent macromolecule catabolic process
phosphorus sensitivity	TO:0000102	GO:0044242	cellular lipid catabolic process
phosphorus sensitivity	TO:0000102	GO:0044257	cellular protein catabolic process
phosphorus sensitivity	TO:0000102	GO:0044265	cellular macromolecule catabolic process
phosphorus sensitivity	TO:0000102	GO:0045786	negative regulation of cell cycle
phosphorus sensitivity	TO:0000102	GO:0046148	pigment biosynthetic process
phosphorus sensitivity	TO:0000102	GO:0050877	neurological system process
phosphorus sensitivity	TO:0000102	GO:0051552	flavone metabolic process
phosphorus sensitivity	TO:0000102	GO:0051553	flavone biosynthetic process
phosphorus sensitivity	TO:0000102	GO:0051554	flavonol metabolic process
phosphorus sensitivity	TO:0000102	GO:0051555	flavonol biosynthetic process
phosphorus sensitivity	TO:0000102	GO:0051603	proteolysis involved in cellular protein catabolic
phosphorus sensitivity	TO:0000102	GO:0051726	regulation of cell cycle
phosphorus sensitivity	TO:0000102	GO:0070838	divalent metal ion transport
phosphorus sensitivity	TO:0000102	GO:0071156	regulation of cell cycle arrest
phosphorus sensitivity	TO:0000102	GO:0071158	positive regulation of cell cycle arrest
phosphorus sensitivity	TO:0000102	GO:0071229	cellular response to acid
phosphorus sensitivity	TO:0000102	GO:0071230	cellular response to amino acid stimulus
phosphorus sensitivity	TO:0000102	GO:0071417	cellular response to organic nitrogen
phosphorus sensitivity	TO:0000102	GO:0071418	cellular response to amine stimulus
phosphorus sensitivity	TO:0000102	GO:0071779	G1/S transition checkpoint
phosphorus sensitivity	TO:0000102	GO:2000045	regulation of G1/S transition of mitotic
chalkiness of endosperm	TO:0000104	GO:0000165	MAPK cascade
chalkiness of endosperm	TO:0000104	GO:0000186	activation of MAPKK activity
chalkiness of endosperm	TO:0000104	GO:0005996	monosaccharide metabolic process
chalkiness of endosperm	TO:0000104	GO:0009247	glycolipid biosynthetic process
chalkiness of endosperm	TO:0000104	GO:0010023	proanthocyanidin biosynthetic process
chalkiness of endosperm	TO:0000104	GO:0016101	diterpenoid metabolic process
chalkiness of endosperm	TO:0000104	GO:0030163	protein catabolic process
chalkiness of endosperm	TO:0000104	GO:0043632	modification-dependent macromolecule catabolic process
chalkiness of endosperm	TO:0000104	GO:0044257	cellular protein catabolic process
chalkiness of endosperm	TO:0000104	GO:0044265	cellular macromolecule catabolic process
chalkiness of endosperm	TO:0000104	GO:0045226	extracellular polysaccharide biosynthetic process
chalkiness of endosperm	TO:0000104	GO:0046379	extracellular polysaccharide metabolic process
chalkiness of endosperm	TO:0000104	GO:0046467	membrane lipid biosynthetic process
chalkiness of endosperm	TO:0000104	GO:0051098	regulation of binding
chalkiness of endosperm	TO:0000104	GO:0051555	flavonol biosynthetic process
chalkiness of endosperm	TO:0000104	GO:0051603	proteolysis involved in cellular protein catabolic
harvest index	TO:0000128	GO:0000105	histidine biosynthetic process
harvest index	TO:0000128	GO:0006097	glyoxylate cycle
harvest index	TO:0000128	GO:0006428	isoleucyl-tRNA aminoacylation
harvest index	TO:0000128	GO:0006665	sphingolipid metabolic process
harvest index	TO:0000128	GO:0009076	histidine family amino acid biosynthetic process
harvest index	TO:0000128	GO:0009409	response to cold
harvest index	TO:0000128	GO:0009620	response to fungus
harvest index	TO:0000128	GO:0009627	systemic acquired resistance
harvest index	TO:0000128	GO:0009694	jasmonic acid metabolic process
harvest index	TO:0000128	GO:0009695	jasmonic acid biosynthetic process
harvest index	TO:0000128	GO:0009741	response to brassinosteroid stimulus
harvest index	TO:0000128	GO:0009817	defense response to fungus, incompatible interaction
harvest index	TO:0000128	GO:0009834	secondary cell wall biogenesis
harvest index	TO:0000128	GO:0010014	meristem initiation
harvest index	TO:0000128	GO:0010025	wax biosynthetic process
harvest index	TO:0000128	GO:0010072	primary shoot apical meristem specification
harvest index	TO:0000128	GO:0010074	maintenance of meristem identity
harvest index	TO:0000128	GO:0010150	leaf senescence
harvest index	TO:0000128	GO:0010166	wax metabolic process
harvest index	TO:0000128	GO:0010223	secondary shoot formation
harvest index	TO:0000128	GO:0010346	shoot formation
harvest index	TO:0000128	GO:0016055	Wnt receptor signaling pathway
harvest index	TO:0000128	GO:0030148	sphingolipid biosynthetic process
harvest index	TO:0000128	GO:0044264	cellular polysaccharide metabolic process
harvest index	TO:0000128	GO:0046459	short-chain fatty acid metabolic process
harvest index	TO:0000128	GO:0046487	glyoxylate metabolic process
harvest index	TO:0000128	GO:0046519	sphingoid metabolic process
harvest index	TO:0000128	GO:0048437	floral organ development
harvest index	TO:0000128	GO:0048438	floral whorl development
harvest index	TO:0000128	GO:0048507	meristem development
harvest index	TO:0000128	GO:0048508	embryonic meristem development
harvest index	TO:0000128	GO:0048527	lateral root development
harvest index	TO:0000128	GO:0048532	anatomical structure arrangement
harvest index	TO:0000128	GO:0048646	anatomical structure formation involved in morphogenesis
harvest index	TO:0000128	GO:0050832	defense response to fungus
harvest index	TO:0000128	GO:0055046	microgametogenesis
harvest index	TO:0000128	GO:0070592	cell wall polysaccharide biosynthetic process
alkali digestion	TO:0000134	GO:0000075	cell cycle checkpoint
alkali digestion	TO:0000134	GO:0000077	DNA damage checkpoint
alkali digestion	TO:0000134	GO:0000209	protein polyubiquitination
alkali digestion	TO:0000134	GO:0006486	protein glycosylation
alkali digestion	TO:0000134	GO:0006511	ubiquitin-dependent protein catabolic process
alkali digestion	TO:0000134	GO:0006555	methionine metabolic process
alkali digestion	TO:0000134	GO:0006720	isoprenoid metabolic process
alkali digestion	TO:0000134	GO:0006721	terpenoid metabolic process
alkali digestion	TO:0000134	GO:0006977	DNA damage response, signal transduction by
alkali digestion	TO:0000134	GO:0007050	cell cycle arrest
alkali digestion	TO:0000134	GO:0007093	mitotic cell cycle checkpoint
alkali digestion	TO:0000134	GO:0009086	methionine biosynthetic process
alkali digestion	TO:0000134	GO:0009094	L-phenylalanine biosynthetic process
alkali digestion	TO:0000134	GO:0009095	aromatic amino acid family biosynthetic process,
alkali digestion	TO:0000134	GO:0009100	glycoprotein metabolic process
alkali digestion	TO:0000134	GO:0009101	glycoprotein biosynthetic process
alkali digestion	TO:0000134	GO:0009411	response to UV
alkali digestion	TO:0000134	GO:0009685	gibberellin metabolic process
alkali digestion	TO:0000134	GO:0009698	phenylpropanoid metabolic process
alkali digestion	TO:0000134	GO:0009699	phenylpropanoid biosynthetic process
alkali digestion	TO:0000134	GO:0009812	flavonoid metabolic process
alkali digestion	TO:0000134	GO:0009813	flavonoid biosynthetic process
alkali digestion	TO:0000134	GO:0009856	pollination
alkali digestion	TO:0000134	GO:0009873	ethylene mediated signaling pathway
alkali digestion	TO:0000134	GO:0010023	proanthocyanidin biosynthetic process
alkali digestion	TO:0000134	GO:0010498	proteasomal protein catabolic process
alkali digestion	TO:0000134	GO:0010564	regulation of cell cycle process
alkali digestion	TO:0000134	GO:0016054	organic acid catabolic process
alkali digestion	TO:0000134	GO:0016101	diterpenoid metabolic process
alkali digestion	TO:0000134	GO:0016102	diterpenoid biosynthetic process
alkali digestion	TO:0000134	GO:0016197	endosome transport
alkali digestion	TO:0000134	GO:0019438	aromatic compound biosynthetic process
alkali digestion	TO:0000134	GO:0019748	secondary metabolic process
alkali digestion	TO:0000134	GO:0019941	modification-dependent protein catabolic process
alkali digestion	TO:0000134	GO:0030163	protein catabolic process
alkali digestion	TO:0000134	GO:0030330	DNA damage response, signal transduction by
alkali digestion	TO:0000134	GO:0031396	regulation of protein ubiquitination
alkali digestion	TO:0000134	GO:0031398	positive regulation of protein ubiquitination
alkali digestion	TO:0000134	GO:0031570	DNA integrity checkpoint
alkali digestion	TO:0000134	GO:0031571	mitotic cell cycle G1/S transition DNA
alkali digestion	TO:0000134	GO:0031575	mitotic cell cycle G1/S transition checkpoint
alkali digestion	TO:0000134	GO:0032268	regulation of cellular protein metabolic process
alkali digestion	TO:0000134	GO:0042398	cellular modified amino acid biosynthetic process
alkali digestion	TO:0000134	GO:0042440	pigment metabolic process
alkali digestion	TO:0000134	GO:0042770	signal transduction in response to DNA
alkali digestion	TO:0000134	GO:0043161	proteasomal ubiquitin-dependent protein catabolic process
alkali digestion	TO:0000134	GO:0043255	regulation of carbohydrate biosynthetic process
alkali digestion	TO:0000134	GO:0043632	modification-dependent macromolecule catabolic process
alkali digestion	TO:0000134	GO:0044242	cellular lipid catabolic process
alkali digestion	TO:0000134	GO:0044257	cellular protein catabolic process
alkali digestion	TO:0000134	GO:0044265	cellular macromolecule catabolic process
alkali digestion	TO:0000134	GO:0045786	negative regulation of cell cycle
alkali digestion	TO:0000134	GO:0046148	pigment biosynthetic process
alkali digestion	TO:0000134	GO:0048610	cellular process involved in reproduction
alkali digestion	TO:0000134	GO:0051246	regulation of protein metabolic process
alkali digestion	TO:0000134	GO:0051340	regulation of ligase activity
alkali digestion	TO:0000134	GO:0051438	regulation of ubiquitin-protein ligase activity
alkali digestion	TO:0000134	GO:0051439	regulation of ubiquitin-protein ligase activity involved
alkali digestion	TO:0000134	GO:0051552	flavone metabolic process
alkali digestion	TO:0000134	GO:0051553	flavone biosynthetic process
alkali digestion	TO:0000134	GO:0051554	flavonol metabolic process
alkali digestion	TO:0000134	GO:0051555	flavonol biosynthetic process
alkali digestion	TO:0000134	GO:0051603	proteolysis involved in cellular protein catabolic
alkali digestion	TO:0000134	GO:0071156	regulation of cell cycle arrest
alkali digestion	TO:0000134	GO:0071158	positive regulation of cell cycle arrest
alkali digestion	TO:0000134	GO:0071369	cellular response to ethylene stimulus
alkali digestion	TO:0000134	GO:0071779	G1/S transition checkpoint
alkali digestion	TO:0000134	GO:0090068	positive regulation of cell cycle process
alkali digestion	TO:0000134	GO:2000045	regulation of G1/S transition of mitotic
leaf length	TO:0000135	GO:0006364	rRNA processing
leaf length	TO:0000135	GO:0006486	protein glycosylation
leaf length	TO:0000135	GO:0007264	small GTPase mediated signal transduction
leaf length	TO:0000135	GO:0009100	glycoprotein metabolic process
leaf length	TO:0000135	GO:0009101	glycoprotein biosynthetic process
leaf length	TO:0000135	GO:0009627	systemic acquired resistance
leaf length	TO:0000135	GO:0022613	ribonucleoprotein complex biogenesis
leaf length	TO:0000135	GO:0023014	signal transduction by phosphorylation
leaf length	TO:0000135	GO:0042254	ribosome biogenesis
leaf length	TO:0000135	GO:0043413	macromolecule glycosylation
leaf length	TO:0000135	GO:0048507	meristem development
leaf length	TO:0000135	GO:0051246	regulation of protein metabolic process
leaf length	TO:0000135	GO:0070085	glycosylation
leaf length	TO:0000135	GO:2000026	regulation of multicellular organismal development
relative water content	TO:0000136	GO:0009627	systemic acquired resistance
relative water content	TO:0000136	GO:0009817	defense response to fungus, incompatible interaction
relative water content	TO:0000136	GO:0009910	negative regulation of flower development
relative water content	TO:0000136	GO:0010648	negative regulation of cell communication
relative water content	TO:0000136	GO:0040020	regulation of meiosis
relative water content	TO:0000136	GO:0040029	regulation of gene expression, epigenetic
relative water content	TO:0000136	GO:0048581	negative regulation of post-embryonic development
relative water content	TO:0000136	GO:0048768	root hair cell tip growth
relative water content	TO:0000136	GO:0051093	negative regulation of developmental process
relative water content	TO:0000136	GO:0055046	microgametogenesis
days to heading	TO:0000137	GO:0005996	monosaccharide metabolic process
days to heading	TO:0000137	GO:0009873	ethylene mediated signaling pathway
days to heading	TO:0000137	GO:0009893	positive regulation of metabolic process
days to heading	TO:0000137	GO:0009909	regulation of flower development
days to heading	TO:0000137	GO:0010557	positive regulation of macromolecule biosynthetic process
days to heading	TO:0000137	GO:0010604	positive regulation of macromolecule metabolic process
days to heading	TO:0000137	GO:0022613	ribonucleoprotein complex biogenesis
days to heading	TO:0000137	GO:0031325	positive regulation of cellular metabolic process
days to heading	TO:0000137	GO:0042254	ribosome biogenesis
days to heading	TO:0000137	GO:0043069	negative regulation of programmed cell death
days to heading	TO:0000137	GO:0044093	positive regulation of molecular function
days to heading	TO:0000137	GO:0045935	positive regulation of nucleobase-containing compound metabolic
days to heading	TO:0000137	GO:0048507	meristem development
days to heading	TO:0000137	GO:0048580	regulation of post-embryonic development
days to heading	TO:0000137	GO:0048646	anatomical structure formation involved in morphogenesis
days to heading	TO:0000137	GO:0051254	positive regulation of RNA metabolic process
days to heading	TO:0000137	GO:0071369	cellular response to ethylene stimulus
days to heading	TO:0000137	GO:2000026	regulation of multicellular organismal development
milled rice ratio	TO:0000144	GO:0006098	pentose-phosphate shunt
milled rice ratio	TO:0000144	GO:0006537	glutamate biosynthetic process
milled rice ratio	TO:0000144	GO:0006541	glutamine metabolic process
milled rice ratio	TO:0000144	GO:0006739	NADP metabolic process
milled rice ratio	TO:0000144	GO:0006753	nucleoside phosphate metabolic process
milled rice ratio	TO:0000144	GO:0006869	lipid transport
milled rice ratio	TO:0000144	GO:0007264	small GTPase mediated signal transduction
milled rice ratio	TO:0000144	GO:0009064	glutamine family amino acid metabolic process
milled rice ratio	TO:0000144	GO:0009081	branched chain family amino acid metabolic
milled rice ratio	TO:0000144	GO:0009082	branched chain family amino acid biosynthetic
milled rice ratio	TO:0000144	GO:0009117	nucleotide metabolic process
milled rice ratio	TO:0000144	GO:0009141	nucleoside triphosphate metabolic process
milled rice ratio	TO:0000144	GO:0009199	ribonucleoside triphosphate metabolic process
milled rice ratio	TO:0000144	GO:0009259	ribonucleotide metabolic process
milled rice ratio	TO:0000144	GO:0016074	snoRNA metabolic process
milled rice ratio	TO:0000144	GO:0019362	pyridine nucleotide metabolic process
milled rice ratio	TO:0000144	GO:0042274	ribosomal small subunit biogenesis
milled rice ratio	TO:0000144	GO:0051674	localization of cell
internode length	TO:0000145	GO:0006665	sphingolipid metabolic process
internode length	TO:0000145	GO:0006974	response to DNA damage stimulus
internode length	TO:0000145	GO:0009790	embryo development
internode length	TO:0000145	GO:0009792	embryo development ending in birth or
internode length	TO:0000145	GO:0010018	far-red light signaling pathway
internode length	TO:0000145	GO:0010557	positive regulation of macromolecule biosynthetic process
internode length	TO:0000145	GO:0010628	positive regulation of gene expression
internode length	TO:0000145	GO:0010740	positive regulation of intracellular protein kinase
internode length	TO:0000145	GO:0043086	negative regulation of catalytic activity
internode length	TO:0000145	GO:0044092	negative regulation of molecular function
internode length	TO:0000145	GO:0046890	regulation of lipid biosynthetic process
internode length	TO:0000145	GO:0050790	regulation of catalytic activity
internode length	TO:0000145	GO:0051173	positive regulation of nitrogen compound metabolic
internode length	TO:0000145	GO:0071490	cellular response to far red light
seed length	TO:0000146	GO:0002181	cytoplasmic translation
seed length	TO:0000146	GO:0030258	lipid modification
panicle number	TO:0000152	GO:0000160	two-component signal transduction system (phosphorelay)
panicle number	TO:0000152	GO:0006486	protein glycosylation
panicle number	TO:0000152	GO:0007010	cytoskeleton organization
panicle number	TO:0000152	GO:0009100	glycoprotein metabolic process
panicle number	TO:0000152	GO:0009627	systemic acquired resistance
panicle number	TO:0000152	GO:0009734	auxin mediated signaling pathway
panicle number	TO:0000152	GO:0009873	ethylene mediated signaling pathway
panicle number	TO:0000152	GO:0009909	regulation of flower development
panicle number	TO:0000152	GO:0009966	regulation of signal transduction
panicle number	TO:0000152	GO:0010646	regulation of cell communication
panicle number	TO:0000152	GO:0023014	signal transduction by phosphorylation
panicle number	TO:0000152	GO:0023051	regulation of signaling
panicle number	TO:0000152	GO:0031669	cellular response to nutrient levels
panicle number	TO:0000152	GO:0032879	regulation of localization
panicle number	TO:0000152	GO:0033674	positive regulation of kinase activity
panicle number	TO:0000152	GO:0043413	macromolecule glycosylation
panicle number	TO:0000152	GO:0046496	nicotinamide nucleotide metabolic process
panicle number	TO:0000152	GO:0048580	regulation of post-embryonic development
panicle number	TO:0000152	GO:0051049	regulation of transport
panicle number	TO:0000152	GO:0051093	negative regulation of developmental process
panicle number	TO:0000152	GO:0070085	glycosylation
panicle number	TO:0000152	GO:0071365	cellular response to auxin stimulus
panicle number	TO:0000152	GO:0071369	cellular response to ethylene stimulus
panicle number	TO:0000152	GO:2000026	regulation of multicellular organismal development
drought susceptibility index	TO:0000155	GO:0006020	inositol metabolic process
drought susceptibility index	TO:0000155	GO:0006613	cotranslational protein targeting to membrane
drought susceptibility index	TO:0000155	GO:0006614	SRP-dependent cotranslational protein targeting to membrane
drought susceptibility index	TO:0000155	GO:0006623	protein targeting to vacuole
drought susceptibility index	TO:0000155	GO:0006814	sodium ion transport
drought susceptibility index	TO:0000155	GO:0007020	microtubule nucleation
drought susceptibility index	TO:0000155	GO:0007264	small GTPase mediated signal transduction
drought susceptibility index	TO:0000155	GO:0007265	Ras protein signal transduction
drought susceptibility index	TO:0000155	GO:0009688	abscisic acid biosynthetic process
drought susceptibility index	TO:0000155	GO:0009817	defense response to fungus, incompatible interaction
drought susceptibility index	TO:0000155	GO:0010498	proteasomal protein catabolic process
drought susceptibility index	TO:0000155	GO:0015991	ATP hydrolysis coupled proton transport
drought susceptibility index	TO:0000155	GO:0016116	carotenoid metabolic process
drought susceptibility index	TO:0000155	GO:0016119	carotene metabolic process
drought susceptibility index	TO:0000155	GO:0016122	xanthophyll metabolic process
drought susceptibility index	TO:0000155	GO:0016579	protein deubiquitination
drought susceptibility index	TO:0000155	GO:0030258	lipid modification
drought susceptibility index	TO:0000155	GO:0031054	pre-miRNA processing
drought susceptibility index	TO:0000155	GO:0031365	N-terminal protein amino acid modification
drought susceptibility index	TO:0000155	GO:0032011	ARF protein signal transduction
drought susceptibility index	TO:0000155	GO:0032012	regulation of ARF protein signal transduction
drought susceptibility index	TO:0000155	GO:0032886	regulation of microtubule-based process
drought susceptibility index	TO:0000155	GO:0035278	negative regulation of translation involved in
drought susceptibility index	TO:0000155	GO:0035279	mRNA cleavage involved in gene silencing
drought susceptibility index	TO:0000155	GO:0040033	negative regulation of translation, ncRNA-mediated
drought susceptibility index	TO:0000155	GO:0042592	homeostatic process
drought susceptibility index	TO:0000155	GO:0042594	response to starvation
drought susceptibility index	TO:0000155	GO:0045047	protein targeting to ER
drought susceptibility index	TO:0000155	GO:0045947	negative regulation of translational initiation
drought susceptibility index	TO:0000155	GO:0045974	regulation of translation, ncRNA-mediated
drought susceptibility index	TO:0000155	GO:0046838	phosphorylated carbohydrate dephosphorylation
drought susceptibility index	TO:0000155	GO:0046855	inositol phosphate dephosphorylation
drought susceptibility index	TO:0000155	GO:0048878	chemical homeostasis
drought susceptibility index	TO:0000155	GO:0050801	ion homeostasis
drought susceptibility index	TO:0000155	GO:0055065	metal ion homeostasis
drought susceptibility index	TO:0000155	GO:0055067	monovalent inorganic cation homeostasis
drought susceptibility index	TO:0000155	GO:0070507	regulation of microtubule cytoskeleton organization
drought susceptibility index	TO:0000155	GO:0070646	protein modification by small protein removal
drought susceptibility index	TO:0000155	GO:0071496	cellular response to external stimulus
elongation ability	TO:0000170	GO:0006473	protein acetylation
elongation ability	TO:0000170	GO:0060320	rejection of self pollen
bacterial blight disease resistance	TO:0000175	GO:0000075	cell cycle checkpoint
bacterial blight disease resistance	TO:0000175	GO:0000086	G2/M transition of mitotic cell cycle
bacterial blight disease resistance	TO:0000175	GO:0000087	M phase of mitotic cell cycle
bacterial blight disease resistance	TO:0000175	GO:0000278	mitotic cell cycle
bacterial blight disease resistance	TO:0000175	GO:0000280	nuclear division
bacterial blight disease resistance	TO:0000175	GO:0006012	galactose metabolic process
bacterial blight disease resistance	TO:0000175	GO:0006644	phospholipid metabolic process
bacterial blight disease resistance	TO:0000175	GO:0006650	glycerophospholipid metabolic process
bacterial blight disease resistance	TO:0000175	GO:0006766	vitamin metabolic process
bacterial blight disease resistance	TO:0000175	GO:0006767	water-soluble vitamin metabolic process
bacterial blight disease resistance	TO:0000175	GO:0007051	spindle organization
bacterial blight disease resistance	TO:0000175	GO:0007067	mitosis
bacterial blight disease resistance	TO:0000175	GO:0007091	mitotic metaphase/anaphase transition
bacterial blight disease resistance	TO:0000175	GO:0007093	mitotic cell cycle checkpoint
bacterial blight disease resistance	TO:0000175	GO:0007346	regulation of mitotic cell cycle
bacterial blight disease resistance	TO:0000175	GO:0008654	phospholipid biosynthetic process
bacterial blight disease resistance	TO:0000175	GO:0010564	regulation of cell cycle process
bacterial blight disease resistance	TO:0000175	GO:0016055	Wnt receptor signaling pathway
bacterial blight disease resistance	TO:0000175	GO:0019637	organophosphate metabolic process
bacterial blight disease resistance	TO:0000175	GO:0030148	sphingolipid biosynthetic process
bacterial blight disease resistance	TO:0000175	GO:0031577	spindle checkpoint
bacterial blight disease resistance	TO:0000175	GO:0042364	water-soluble vitamin biosynthetic process
bacterial blight disease resistance	TO:0000175	GO:0045841	negative regulation of mitotic metaphase/anaphase transition
bacterial blight disease resistance	TO:0000175	GO:0051726	regulation of cell cycle
bacterial blight disease resistance	TO:0000175	GO:0071173	spindle assembly checkpoint
bacterial blight disease resistance	TO:0000175	GO:0071174	mitotic cell cycle spindle checkpoint
spikelet fertility	TO:0000180	GO:0006417	regulation of translation
spikelet fertility	TO:0000180	GO:0006486	protein glycosylation
spikelet fertility	TO:0000180	GO:0007389	pattern specification process
spikelet fertility	TO:0000180	GO:0008654	phospholipid biosynthetic process
spikelet fertility	TO:0000180	GO:0009845	seed germination
spikelet fertility	TO:0000180	GO:0010051	xylem and phloem pattern formation
spikelet fertility	TO:0000180	GO:0010608	posttranscriptional regulation of gene expression
spikelet fertility	TO:0000180	GO:0016055	Wnt receptor signaling pathway
spikelet fertility	TO:0000180	GO:0019637	organophosphate metabolic process
spikelet fertility	TO:0000180	GO:0031327	negative regulation of cellular biosynthetic process
spikelet fertility	TO:0000180	GO:0032268	regulation of cellular protein metabolic process
spikelet fertility	TO:0000180	GO:0032879	regulation of localization
spikelet fertility	TO:0000180	GO:0033013	tetrapyrrole metabolic process
spikelet fertility	TO:0000180	GO:0042127	regulation of cell proliferation
spikelet fertility	TO:0000180	GO:0043413	macromolecule glycosylation
spikelet fertility	TO:0000180	GO:0044093	positive regulation of molecular function
spikelet fertility	TO:0000180	GO:0051246	regulation of protein metabolic process
spikelet fertility	TO:0000180	GO:0071369	cellular response to ethylene stimulus
seed weight	TO:0000181	GO:0006644	phospholipid metabolic process
seed weight	TO:0000181	GO:0008654	phospholipid biosynthetic process
seed weight	TO:0000181	GO:0009890	negative regulation of biosynthetic process
seed weight	TO:0000181	GO:0010558	negative regulation of macromolecule biosynthetic process
seed weight	TO:0000181	GO:0010629	negative regulation of gene expression
seed weight	TO:0000181	GO:0016569	covalent chromatin modification
seed weight	TO:0000181	GO:0016570	histone modification
seed weight	TO:0000181	GO:0019637	organophosphate metabolic process
seed weight	TO:0000181	GO:0019953	sexual reproduction
seed weight	TO:0000181	GO:0030258	lipid modification
seed weight	TO:0000181	GO:0031324	negative regulation of cellular metabolic process
seed weight	TO:0000181	GO:0031327	negative regulation of cellular biosynthetic process
seed weight	TO:0000181	GO:0032268	regulation of cellular protein metabolic process
seed weight	TO:0000181	GO:0032270	positive regulation of cellular protein metabolic
seed weight	TO:0000181	GO:0045892	negative regulation of transcription, DNA-dependent
seed weight	TO:0000181	GO:0051246	regulation of protein metabolic process
seed weight	TO:0000181	GO:0051248	negative regulation of protein metabolic process
seed weight	TO:0000181	GO:0051253	negative regulation of RNA metabolic process
amylose content	TO:0000196	GO:0007018	microtubule-based movement
amylose content	TO:0000196	GO:0048767	root hair elongation
white-backed planthopper resistance	TO:0000205	GO:0000302	response to reactive oxygen species
white-backed planthopper resistance	TO:0000205	GO:0002218	activation of innate immune response
white-backed planthopper resistance	TO:0000205	GO:0006897	endocytosis
white-backed planthopper resistance	TO:0000205	GO:0009799	specification of symmetry
white-backed planthopper resistance	TO:0000205	GO:0009968	negative regulation of signal transduction
white-backed planthopper resistance	TO:0000205	GO:0010075	regulation of meristem growth
white-backed planthopper resistance	TO:0000205	GO:0010104	regulation of ethylene mediated signaling pathway
white-backed planthopper resistance	TO:0000205	GO:0010204	defense response signaling pathway, resistance gene-independent
white-backed planthopper resistance	TO:0000205	GO:0023014	signal transduction by phosphorylation
white-backed planthopper resistance	TO:0000205	GO:0023057	negative regulation of signaling
white-backed planthopper resistance	TO:0000205	GO:0031349	positive regulation of defense response
white-backed planthopper resistance	TO:0000205	GO:0035266	meristem growth
white-backed planthopper resistance	TO:0000205	GO:0042542	response to hydrogen peroxide
white-backed planthopper resistance	TO:0000205	GO:0045088	regulation of innate immune response
white-backed planthopper resistance	TO:0000205	GO:0045089	positive regulation of innate immune response
white-backed planthopper resistance	TO:0000205	GO:0048509	regulation of meristem development
white-backed planthopper resistance	TO:0000205	GO:0048532	anatomical structure arrangement
white-backed planthopper resistance	TO:0000205	GO:0048584	positive regulation of response to stimulus
white-backed planthopper resistance	TO:0000205	GO:0050778	positive regulation of immune response
white-backed planthopper resistance	TO:0000205	GO:0051789	response to protein stimulus
white-backed planthopper resistance	TO:0000205	GO:0071216	cellular response to biotic stimulus
white-backed planthopper resistance	TO:0000205	GO:0071445	cellular response to protein stimulus
white-backed planthopper resistance	TO:0000205	GO:2000026	regulation of multicellular organismal development
leaf angle	TO:0000206	GO:0000272	polysaccharide catabolic process
leaf angle	TO:0000206	GO:0001505	regulation of neurotransmitter levels
leaf angle	TO:0000206	GO:0002181	cytoplasmic translation
leaf angle	TO:0000206	GO:0005976	polysaccharide metabolic process
leaf angle	TO:0000206	GO:0006644	phospholipid metabolic process
leaf angle	TO:0000206	GO:0008654	phospholipid biosynthetic process
leaf angle	TO:0000206	GO:0009409	response to cold
leaf angle	TO:0000206	GO:0009620	response to fungus
leaf angle	TO:0000206	GO:0009627	systemic acquired resistance
leaf angle	TO:0000206	GO:0009817	defense response to fungus, incompatible interaction
leaf angle	TO:0000206	GO:0010557	positive regulation of macromolecule biosynthetic process
leaf angle	TO:0000206	GO:0016052	carbohydrate catabolic process
leaf angle	TO:0000206	GO:0019637	organophosphate metabolic process
leaf angle	TO:0000206	GO:0033365	protein localization to organelle
leaf angle	TO:0000206	GO:0042274	ribosomal small subunit biogenesis
leaf angle	TO:0000206	GO:0044275	cellular carbohydrate catabolic process
leaf angle	TO:0000206	GO:0046467	membrane lipid biosynthetic process
leaf angle	TO:0000206	GO:0048438	floral whorl development
leaf angle	TO:0000206	GO:0050832	defense response to fungus
leaf angle	TO:0000206	GO:0051173	positive regulation of nitrogen compound metabolic
leaf angle	TO:0000206	GO:0070507	regulation of microtubule cytoskeleton organization
plant height	TO:0000207	GO:0000160	two-component signal transduction system (phosphorelay)
plant height	TO:0000207	GO:0007067	mitosis
plant height	TO:0000207	GO:0007243	intracellular protein kinase cascade
plant height	TO:0000207	GO:0007389	pattern specification process
plant height	TO:0000207	GO:0009141	nucleoside triphosphate metabolic process
plant height	TO:0000207	GO:0009144	purine nucleoside triphosphate metabolic process
plant height	TO:0000207	GO:0009150	purine ribonucleotide metabolic process
plant height	TO:0000207	GO:0009199	ribonucleoside triphosphate metabolic process
plant height	TO:0000207	GO:0009205	purine ribonucleoside triphosphate metabolic process
plant height	TO:0000207	GO:0009873	ethylene mediated signaling pathway
plant height	TO:0000207	GO:0009887	organ morphogenesis
plant height	TO:0000207	GO:0010051	xylem and phloem pattern formation
plant height	TO:0000207	GO:0010557	positive regulation of macromolecule biosynthetic process
plant height	TO:0000207	GO:0010628	positive regulation of gene expression
plant height	TO:0000207	GO:0016072	rRNA metabolic process
plant height	TO:0000207	GO:0023014	signal transduction by phosphorylation
plant height	TO:0000207	GO:0032268	regulation of cellular protein metabolic process
plant height	TO:0000207	GO:0042254	ribosome biogenesis
plant height	TO:0000207	GO:0048580	regulation of post-embryonic development
plant height	TO:0000207	GO:0051173	positive regulation of nitrogen compound metabolic
plant height	TO:0000207	GO:0051246	regulation of protein metabolic process
plant height	TO:0000207	GO:0071369	cellular response to ethylene stimulus
plant height	TO:0000207	GO:2000026	regulation of multicellular organismal development
gel consistency	TO:0000211	GO:0000160	two-component signal transduction system (phosphorelay)
gel consistency	TO:0000211	GO:0000209	protein polyubiquitination
gel consistency	TO:0000211	GO:0001666	response to hypoxia
gel consistency	TO:0000211	GO:0006511	ubiquitin-dependent protein catabolic process
gel consistency	TO:0000211	GO:0006555	methionine metabolic process
gel consistency	TO:0000211	GO:0006720	isoprenoid metabolic process
gel consistency	TO:0000211	GO:0006721	terpenoid metabolic process
gel consistency	TO:0000211	GO:0007166	cell surface receptor signaling pathway
gel consistency	TO:0000211	GO:0009094	L-phenylalanine biosynthetic process
gel consistency	TO:0000211	GO:0009411	response to UV
gel consistency	TO:0000211	GO:0009620	response to fungus
gel consistency	TO:0000211	GO:0009627	systemic acquired resistance
gel consistency	TO:0000211	GO:0009698	phenylpropanoid metabolic process
gel consistency	TO:0000211	GO:0009699	phenylpropanoid biosynthetic process
gel consistency	TO:0000211	GO:0009812	flavonoid metabolic process
gel consistency	TO:0000211	GO:0009813	flavonoid biosynthetic process
gel consistency	TO:0000211	GO:0009817	defense response to fungus, incompatible interaction
gel consistency	TO:0000211	GO:0009873	ethylene mediated signaling pathway
gel consistency	TO:0000211	GO:0010023	proanthocyanidin biosynthetic process
gel consistency	TO:0000211	GO:0016054	organic acid catabolic process
gel consistency	TO:0000211	GO:0016101	diterpenoid metabolic process
gel consistency	TO:0000211	GO:0016102	diterpenoid biosynthetic process
gel consistency	TO:0000211	GO:0019637	organophosphate metabolic process
gel consistency	TO:0000211	GO:0019941	modification-dependent protein catabolic process
gel consistency	TO:0000211	GO:0030163	protein catabolic process
gel consistency	TO:0000211	GO:0030203	glycosaminoglycan metabolic process
gel consistency	TO:0000211	GO:0042398	cellular modified amino acid biosynthetic process
gel consistency	TO:0000211	GO:0042440	pigment metabolic process
gel consistency	TO:0000211	GO:0042546	cell wall biogenesis
gel consistency	TO:0000211	GO:0043161	proteasomal ubiquitin-dependent protein catabolic process
gel consistency	TO:0000211	GO:0043632	modification-dependent macromolecule catabolic process
gel consistency	TO:0000211	GO:0044242	cellular lipid catabolic process
gel consistency	TO:0000211	GO:0044257	cellular protein catabolic process
gel consistency	TO:0000211	GO:0044265	cellular macromolecule catabolic process
gel consistency	TO:0000211	GO:0046148	pigment biosynthetic process
gel consistency	TO:0000211	GO:0048437	floral organ development
gel consistency	TO:0000211	GO:0048563	post-embryonic organ morphogenesis
gel consistency	TO:0000211	GO:0050832	defense response to fungus
gel consistency	TO:0000211	GO:0051094	positive regulation of developmental process
gel consistency	TO:0000211	GO:0051552	flavone metabolic process
gel consistency	TO:0000211	GO:0051553	flavone biosynthetic process
gel consistency	TO:0000211	GO:0051554	flavonol metabolic process
gel consistency	TO:0000211	GO:0051555	flavonol biosynthetic process
gel consistency	TO:0000211	GO:0051603	proteolysis involved in cellular protein catabolic
gel consistency	TO:0000211	GO:0070482	response to oxygen levels
gel consistency	TO:0000211	GO:0071369	cellular response to ethylene stimulus
head rice	TO:0000222	GO:0006403	RNA localization
head rice	TO:0000222	GO:0006405	RNA export from nucleus
head rice	TO:0000222	GO:0007131	reciprocal meiotic recombination
head rice	TO:0000222	GO:0009790	embryo development
head rice	TO:0000222	GO:0009834	secondary cell wall biogenesis
head rice	TO:0000222	GO:0009893	positive regulation of metabolic process
head rice	TO:0000222	GO:0010014	meristem initiation
head rice	TO:0000222	GO:0010072	primary shoot apical meristem specification
head rice	TO:0000222	GO:0010223	secondary shoot formation
head rice	TO:0000222	GO:0010346	shoot formation
head rice	TO:0000222	GO:0010557	positive regulation of macromolecule biosynthetic process
head rice	TO:0000222	GO:0010604	positive regulation of macromolecule metabolic process
head rice	TO:0000222	GO:0010628	positive regulation of gene expression
head rice	TO:0000222	GO:0031325	positive regulation of cellular metabolic process
head rice	TO:0000222	GO:0045893	positive regulation of transcription, DNA-dependent
head rice	TO:0000222	GO:0045935	positive regulation of nucleobase-containing compound metabolic
head rice	TO:0000222	GO:0048507	meristem development
head rice	TO:0000222	GO:0048508	embryonic meristem development
head rice	TO:0000222	GO:0048532	anatomical structure arrangement
head rice	TO:0000222	GO:0048646	anatomical structure formation involved in morphogenesis
head rice	TO:0000222	GO:0051168	nuclear export
head rice	TO:0000222	GO:0051173	positive regulation of nitrogen compound metabolic
head rice	TO:0000222	GO:0051254	positive regulation of RNA metabolic process
iron sensitivity	TO:0000224	GO:0006415	translational termination
iron sensitivity	TO:0000224	GO:0006643	membrane lipid metabolic process
iron sensitivity	TO:0000224	GO:0009409	response to cold
iron sensitivity	TO:0000224	GO:0009620	response to fungus
iron sensitivity	TO:0000224	GO:0009627	systemic acquired resistance
iron sensitivity	TO:0000224	GO:0009696	salicylic acid metabolic process
iron sensitivity	TO:0000224	GO:0009817	defense response to fungus, incompatible interaction
iron sensitivity	TO:0000224	GO:0019637	organophosphate metabolic process
iron sensitivity	TO:0000224	GO:0034623	cellular macromolecular complex disassembly
iron sensitivity	TO:0000224	GO:0043241	protein complex disassembly
iron sensitivity	TO:0000224	GO:0043624	cellular protein complex disassembly
iron sensitivity	TO:0000224	GO:0043632	modification-dependent macromolecule catabolic process
iron sensitivity	TO:0000224	GO:0044257	cellular protein catabolic process
iron sensitivity	TO:0000224	GO:0046519	sphingoid metabolic process
iron sensitivity	TO:0000224	GO:0050832	defense response to fungus
iron sensitivity	TO:0000224	GO:0071804	cellular potassium ion transport
iron sensitivity	TO:0000224	GO:0071805	potassium ion transmembrane transport
root length	TO:0000227	GO:0007264	small GTPase mediated signal transduction
root length	TO:0000227	GO:0010498	proteasomal protein catabolic process
root length	TO:0000227	GO:0010646	regulation of cell communication
root length	TO:0000227	GO:0032270	positive regulation of cellular protein metabolic
root length	TO:0000227	GO:0043161	proteasomal ubiquitin-dependent protein catabolic process
root volume	TO:0000233	GO:0006261	DNA-dependent DNA replication
root volume	TO:0000233	GO:0006323	DNA packaging
root volume	TO:0000233	GO:0006333	chromatin assembly or disassembly
root volume	TO:0000233	GO:0006334	nucleosome assembly
root volume	TO:0000233	GO:0007051	spindle organization
root volume	TO:0000233	GO:0007052	mitotic spindle organization
root volume	TO:0000233	GO:0010204	defense response signaling pathway, resistance gene-independent
root volume	TO:0000233	GO:0019725	cellular homeostasis
root volume	TO:0000233	GO:0031349	positive regulation of defense response
root volume	TO:0000233	GO:0031497	chromatin assembly
root volume	TO:0000233	GO:0034728	nucleosome organization
root volume	TO:0000233	GO:0045089	positive regulation of innate immune response
root volume	TO:0000233	GO:0048584	positive regulation of response to stimulus
root volume	TO:0000233	GO:0050778	positive regulation of immune response
root volume	TO:0000233	GO:0065003	macromolecular complex assembly
root volume	TO:0000233	GO:0065004	protein-DNA complex assembly
root volume	TO:0000233	GO:0071103	DNA conformation change
invitro regeneration ability	TO:0000243	GO:0006073	cellular glucan metabolic process
invitro regeneration ability	TO:0000243	GO:0006857	oligopeptide transport
invitro regeneration ability	TO:0000243	GO:0006863	purine base transport
invitro regeneration ability	TO:0000243	GO:0008104	protein localization
invitro regeneration ability	TO:0000243	GO:0008612	peptidyl-lysine modification to hypusine
invitro regeneration ability	TO:0000243	GO:0009630	gravitropism
invitro regeneration ability	TO:0000243	GO:0009913	epidermal cell differentiation
invitro regeneration ability	TO:0000243	GO:0009914	hormone transport
invitro regeneration ability	TO:0000243	GO:0010162	seed dormancy process
invitro regeneration ability	TO:0000243	GO:0015711	organic anion transport
invitro regeneration ability	TO:0000243	GO:0015780	nucleotide-sugar transport
invitro regeneration ability	TO:0000243	GO:0015833	peptide transport
invitro regeneration ability	TO:0000243	GO:0015851	nucleobase transport
invitro regeneration ability	TO:0000243	GO:0018205	peptidyl-lysine modification
invitro regeneration ability	TO:0000243	GO:0022611	dormancy process
invitro regeneration ability	TO:0000243	GO:0030162	regulation of proteolysis
invitro regeneration ability	TO:0000243	GO:0031331	positive regulation of cellular catabolic process
invitro regeneration ability	TO:0000243	GO:0033044	regulation of chromosome organization
invitro regeneration ability	TO:0000243	GO:0042938	dipeptide transport
invitro regeneration ability	TO:0000243	GO:0042939	tripeptide transport
invitro regeneration ability	TO:0000243	GO:0048545	response to steroid hormone stimulus
invitro regeneration ability	TO:0000243	GO:0051865	protein autoubiquitination
invitro regeneration ability	TO:0000243	GO:0070534	protein K63-linked ubiquitination
invitro regeneration ability	TO:0000243	GO:0070936	protein K48-linked ubiquitination
leaf senescence	TO:0000249	GO:0006732	coenzyme metabolic process
leaf senescence	TO:0000249	GO:0006740	NADPH regeneration
leaf senescence	TO:0000249	GO:0007047	cellular cell wall organization
leaf senescence	TO:0000249	GO:0007389	pattern specification process
leaf senescence	TO:0000249	GO:0009734	auxin mediated signaling pathway
leaf senescence	TO:0000249	GO:0009909	regulation of flower development
leaf senescence	TO:0000249	GO:0010051	xylem and phloem pattern formation
leaf senescence	TO:0000249	GO:0016054	organic acid catabolic process
leaf senescence	TO:0000249	GO:0031669	cellular response to nutrient levels
leaf senescence	TO:0000249	GO:0051093	negative regulation of developmental process
leaf senescence	TO:0000249	GO:0051128	regulation of cellular component organization
leaf senescence	TO:0000249	GO:0051276	chromosome organization
leaf senescence	TO:0000249	GO:0070647	protein modification by small protein conjugation
leaf senescence	TO:0000249	GO:0071365	cellular response to auxin stimulus
leaf senescence	TO:0000249	GO:0071555	cell wall organization
seed dormancy	TO:0000253	GO:0006397	mRNA processing
sheath blight disease resistance	TO:0000255	GO:0000082	G1/S transition of mitotic cell cycle
sheath blight disease resistance	TO:0000255	GO:0000186	activation of MAPKK activity
sheath blight disease resistance	TO:0000255	GO:0006020	inositol metabolic process
sheath blight disease resistance	TO:0000255	GO:0008653	lipopolysaccharide metabolic process
sheath blight disease resistance	TO:0000255	GO:0009103	lipopolysaccharide biosynthetic process
sheath blight disease resistance	TO:0000255	GO:0009637	response to blue light
sheath blight disease resistance	TO:0000255	GO:0009798	axis specification
sheath blight disease resistance	TO:0000255	GO:0016108	tetraterpenoid metabolic process
sheath blight disease resistance	TO:0000255	GO:0032011	ARF protein signal transduction
sheath blight disease resistance	TO:0000255	GO:0034720	histone H3-K4 demethylation
sheath blight disease resistance	TO:0000255	GO:0046855	inositol phosphate dephosphorylation
root branching	TO:0000257	GO:0000082	G1/S transition of mitotic cell cycle
root branching	TO:0000257	GO:0000302	response to reactive oxygen species
root branching	TO:0000257	GO:0006073	cellular glucan metabolic process
root branching	TO:0000257	GO:0006897	endocytosis
root branching	TO:0000257	GO:0009934	regulation of meristem structural organization
root branching	TO:0000257	GO:0016045	detection of bacterium
root branching	TO:0000257	GO:0030433	ER-associated protein catabolic process
root branching	TO:0000257	GO:0042542	response to hydrogen peroxide
root branching	TO:0000257	GO:0046328	regulation of JNK cascade
root branching	TO:0000257	GO:0048437	floral organ development
root branching	TO:0000257	GO:0048438	floral whorl development
root branching	TO:0000257	GO:0051789	response to protein stimulus
root branching	TO:0000257	GO:0071216	cellular response to biotic stimulus
100-grain weight	TO:0000269	GO:0003001	generation of a signal involved in
100-grain weight	TO:0000269	GO:0006164	purine nucleotide biosynthetic process
100-grain weight	TO:0000269	GO:0006357	regulation of transcription from RNA polymerase
100-grain weight	TO:0000269	GO:0006486	protein glycosylation
100-grain weight	TO:0000269	GO:0006662	glycerol ether metabolic process
100-grain weight	TO:0000269	GO:0006836	neurotransmitter transport
100-grain weight	TO:0000269	GO:0007264	small GTPase mediated signal transduction
100-grain weight	TO:0000269	GO:0007269	neurotransmitter secretion
100-grain weight	TO:0000269	GO:0007417	central nervous system development
100-grain weight	TO:0000269	GO:0007420	brain development
100-grain weight	TO:0000269	GO:0009123	nucleoside monophosphate metabolic process
100-grain weight	TO:0000269	GO:0009260	ribonucleotide biosynthetic process
100-grain weight	TO:0000269	GO:0009409	response to cold
100-grain weight	TO:0000269	GO:0009620	response to fungus
100-grain weight	TO:0000269	GO:0009627	systemic acquired resistance
100-grain weight	TO:0000269	GO:0009817	defense response to fungus, incompatible interaction
100-grain weight	TO:0000269	GO:0018193	peptidyl-amino acid modification
100-grain weight	TO:0000269	GO:0023061	signal release
100-grain weight	TO:0000269	GO:0032990	cell part morphogenesis
100-grain weight	TO:0000269	GO:0043069	negative regulation of programmed cell death
100-grain weight	TO:0000269	GO:0043413	macromolecule glycosylation
100-grain weight	TO:0000269	GO:0043934	sporulation
100-grain weight	TO:0000269	GO:0045017	glycerolipid biosynthetic process
100-grain weight	TO:0000269	GO:0048667	cell morphogenesis involved in neuron differentiation
100-grain weight	TO:0000269	GO:0050832	defense response to fungus
100-grain weight	TO:0000269	GO:2000026	regulation of multicellular organismal development
root to shoot ratio	TO:0000278	GO:0048437	floral organ development
root to shoot ratio	TO:0000278	GO:0070482	response to oxygen levels
root weight	TO:0000279	GO:0000186	activation of MAPKK activity
root weight	TO:0000279	GO:0001708	cell fate specification
root weight	TO:0000279	GO:0006555	methionine metabolic process
root weight	TO:0000279	GO:0009094	L-phenylalanine biosynthetic process
root weight	TO:0000279	GO:0009909	regulation of flower development
seedling vigor	TO:0000280	GO:0000278	mitotic cell cycle
seedling vigor	TO:0000280	GO:0006417	regulation of translation
seedling vigor	TO:0000280	GO:0006814	sodium ion transport
seedling vigor	TO:0000280	GO:0006873	cellular ion homeostasis
seedling vigor	TO:0000280	GO:0007264	small GTPase mediated signal transduction
seedling vigor	TO:0000280	GO:0030258	lipid modification
seedling vigor	TO:0000280	GO:0031324	negative regulation of cellular metabolic process
seedling vigor	TO:0000280	GO:0032268	regulation of cellular protein metabolic process
seedling vigor	TO:0000280	GO:0032879	regulation of localization
seedling vigor	TO:0000280	GO:0034220	ion transmembrane transport
seedling vigor	TO:0000280	GO:0050790	regulation of catalytic activity
seedling vigor	TO:0000280	GO:0051049	regulation of transport
seedling vigor	TO:0000280	GO:0051246	regulation of protein metabolic process
seedling vigor	TO:0000280	GO:0051726	regulation of cell cycle
seedling vigor	TO:0000280	GO:0090329	regulation of DNA-dependent DNA replication
alpha amylase activity	TO:0000288	GO:0002218	activation of innate immune response
alpha amylase activity	TO:0000288	GO:0002764	immune response-regulating signaling pathway
alpha amylase activity	TO:0000288	GO:0006073	cellular glucan metabolic process
alpha amylase activity	TO:0000288	GO:0006551	leucine metabolic process
alpha amylase activity	TO:0000288	GO:0007399	nervous system development
alpha amylase activity	TO:0000288	GO:0009799	specification of symmetry
alpha amylase activity	TO:0000288	GO:0009933	meristem structural organization
alpha amylase activity	TO:0000288	GO:0009934	regulation of meristem structural organization
alpha amylase activity	TO:0000288	GO:0010073	meristem maintenance
alpha amylase activity	TO:0000288	GO:0010075	regulation of meristem growth
alpha amylase activity	TO:0000288	GO:0010091	trichome branching
alpha amylase activity	TO:0000288	GO:0010204	defense response signaling pathway, resistance gene-independent
alpha amylase activity	TO:0000288	GO:0030433	ER-associated protein catabolic process
alpha amylase activity	TO:0000288	GO:0031349	positive regulation of defense response
alpha amylase activity	TO:0000288	GO:0035266	meristem growth
alpha amylase activity	TO:0000288	GO:0044042	glucan metabolic process
alpha amylase activity	TO:0000288	GO:0045088	regulation of innate immune response
alpha amylase activity	TO:0000288	GO:0045089	positive regulation of innate immune response
alpha amylase activity	TO:0000288	GO:0046328	regulation of JNK cascade
alpha amylase activity	TO:0000288	GO:0048437	floral organ development
alpha amylase activity	TO:0000288	GO:0048438	floral whorl development
alpha amylase activity	TO:0000288	GO:0048509	regulation of meristem development
alpha amylase activity	TO:0000288	GO:0048532	anatomical structure arrangement
alpha amylase activity	TO:0000288	GO:0048584	positive regulation of response to stimulus
alpha amylase activity	TO:0000288	GO:0050778	positive regulation of immune response
alpha amylase activity	TO:0000288	GO:0051789	response to protein stimulus
alpha amylase activity	TO:0000288	GO:0071216	cellular response to biotic stimulus
alpha amylase activity	TO:0000288	GO:0071445	cellular response to protein stimulus
carbohydrate content	TO:0000291	GO:0009100	glycoprotein metabolic process
carbohydrate content	TO:0000291	GO:0009101	glycoprotein biosynthetic process
carbohydrate content	TO:0000291	GO:0009991	response to extracellular stimulus
carbohydrate content	TO:0000291	GO:0010162	seed dormancy process
carbohydrate content	TO:0000291	GO:0022611	dormancy process
carbohydrate content	TO:0000291	GO:0031668	cellular response to extracellular stimulus
carbohydrate content	TO:0000291	GO:0034623	cellular macromolecular complex disassembly
carbohydrate content	TO:0000291	GO:0042631	cellular response to water deprivation
carbohydrate content	TO:0000291	GO:0043241	protein complex disassembly
carbohydrate content	TO:0000291	GO:0043413	macromolecule glycosylation
carbohydrate content	TO:0000291	GO:0043624	cellular protein complex disassembly
carbohydrate content	TO:0000291	GO:0060119	inner ear receptor cell development
carbohydrate content	TO:0000291	GO:0070085	glycosylation
cold tolerance	TO:0000303	GO:0001558	regulation of cell growth
cold tolerance	TO:0000303	GO:0001666	response to hypoxia
cold tolerance	TO:0000303	GO:0006282	regulation of DNA repair
cold tolerance	TO:0000303	GO:0007399	nervous system development
cold tolerance	TO:0000303	GO:0009845	seed germination
cold tolerance	TO:0000303	GO:0009856	pollination
cold tolerance	TO:0000303	GO:0009875	pollen-pistil interaction
cold tolerance	TO:0000303	GO:0009991	response to extracellular stimulus
cold tolerance	TO:0000303	GO:0015711	organic anion transport
cold tolerance	TO:0000303	GO:0022604	regulation of cell morphogenesis
cold tolerance	TO:0000303	GO:0031668	cellular response to extracellular stimulus
cold tolerance	TO:0000303	GO:0048598	embryonic morphogenesis
cold tolerance	TO:0000303	GO:0051128	regulation of cellular component organization
cold tolerance	TO:0000303	GO:0051493	regulation of cytoskeleton organization
cold tolerance	TO:0000303	GO:0070482	response to oxygen levels
root thickness	TO:0000306	GO:0006873	cellular ion homeostasis
male fertility restoration	TO:0000308	GO:0006428	isoleucyl-tRNA aminoacylation
male fertility restoration	TO:0000308	GO:0006818	hydrogen transport
male fertility restoration	TO:0000308	GO:0018106	peptidyl-histidine phosphorylation
male fertility restoration	TO:0000308	GO:0018202	peptidyl-histidine modification
male fertility restoration	TO:0000308	GO:0033013	tetrapyrrole metabolic process
male fertility restoration	TO:0000308	GO:0042490	mechanoreceptor differentiation
male fertility restoration	TO:0000308	GO:0043583	ear development
male fertility restoration	TO:0000308	GO:0048839	inner ear development
male fertility restoration	TO:0000308	GO:0051235	maintenance of location
nadh-dependent glutamate synthase content	TO:0000312	GO:0000075	cell cycle checkpoint
nadh-dependent glutamate synthase content	TO:0000312	GO:0000077	DNA damage checkpoint
nadh-dependent glutamate synthase content	TO:0000312	GO:0002684	positive regulation of immune system process
nadh-dependent glutamate synthase content	TO:0000312	GO:0002757	immune response-activating signal transduction
nadh-dependent glutamate synthase content	TO:0000312	GO:0006364	rRNA processing
nadh-dependent glutamate synthase content	TO:0000312	GO:0006977	DNA damage response, signal transduction by
nadh-dependent glutamate synthase content	TO:0000312	GO:0007050	cell cycle arrest
nadh-dependent glutamate synthase content	TO:0000312	GO:0007093	mitotic cell cycle checkpoint
nadh-dependent glutamate synthase content	TO:0000312	GO:0007243	intracellular protein kinase cascade
nadh-dependent glutamate synthase content	TO:0000312	GO:0030330	DNA damage response, signal transduction by
nadh-dependent glutamate synthase content	TO:0000312	GO:0031570	DNA integrity checkpoint
nadh-dependent glutamate synthase content	TO:0000312	GO:0031571	mitotic cell cycle G1/S transition DNA
nadh-dependent glutamate synthase content	TO:0000312	GO:0031575	mitotic cell cycle G1/S transition checkpoint
nadh-dependent glutamate synthase content	TO:0000312	GO:0032268	regulation of cellular protein metabolic process
nadh-dependent glutamate synthase content	TO:0000312	GO:0042770	signal transduction in response to DNA
nadh-dependent glutamate synthase content	TO:0000312	GO:0051049	regulation of transport
nadh-dependent glutamate synthase content	TO:0000312	GO:0051246	regulation of protein metabolic process
nadh-dependent glutamate synthase content	TO:0000312	GO:0060627	regulation of vesicle-mediated transport
nadh-dependent glutamate synthase content	TO:0000312	GO:0071158	positive regulation of cell cycle arrest
nadh-dependent glutamate synthase content	TO:0000312	GO:0071779	G1/S transition checkpoint
nadh-dependent glutamate synthase content	TO:0000312	GO:2000045	regulation of G1/S transition of mitotic
reducing sugar content	TO:0000318	GO:0000288	nuclear-transcribed mRNA catabolic process, deadenylation-dependent decay
reducing sugar content	TO:0000318	GO:0000289	nuclear-transcribed mRNA poly(A) tail shortening
reducing sugar content	TO:0000318	GO:0000956	nuclear-transcribed mRNA catabolic process
reducing sugar content	TO:0000318	GO:0006401	RNA catabolic process
reducing sugar content	TO:0000318	GO:0006402	mRNA catabolic process
reducing sugar content	TO:0000318	GO:0007264	small GTPase mediated signal transduction
reducing sugar content	TO:0000318	GO:0009116	nucleoside metabolic process
reducing sugar content	TO:0000318	GO:0009432	SOS response
reducing sugar content	TO:0000318	GO:0009991	response to extracellular stimulus
reducing sugar content	TO:0000318	GO:0010087	phloem or xylem histogenesis
reducing sugar content	TO:0000318	GO:0010305	leaf vascular tissue pattern formation
reducing sugar content	TO:0000318	GO:0010588	cotyledon vascular tissue pattern formation
reducing sugar content	TO:0000318	GO:0015695	organic cation transport
reducing sugar content	TO:0000318	GO:0031123	RNA 3'-end processing
reducing sugar content	TO:0000318	GO:0031124	mRNA 3'-end processing
reducing sugar content	TO:0000318	GO:0031668	cellular response to extracellular stimulus
reducing sugar content	TO:0000318	GO:0042278	purine nucleoside metabolic process
reducing sugar content	TO:0000318	GO:0042631	cellular response to water deprivation
reducing sugar content	TO:0000318	GO:0045944	positive regulation of transcription from RNA
reducing sugar content	TO:0000318	GO:0046500	S-adenosylmethionine metabolic process
reducing sugar content	TO:0000318	GO:0050832	defense response to fungus
reducing sugar content	TO:0000318	GO:0051302	regulation of cell division
reducing sugar content	TO:0000318	GO:0071214	cellular response to abiotic stimulus
reducing sugar content	TO:0000318	GO:0071265	L-methionine biosynthetic process
reducing sugar content	TO:0000318	GO:0071267	L-methionine salvage
reducing sugar content	TO:0000318	GO:0071470	cellular response to osmotic stress
reducing sugar content	TO:0000318	GO:0071472	cellular response to salt stress
reducing sugar content	TO:0000318	GO:0071496	cellular response to external stimulus
reducing sugar content	TO:0000318	GO:0090305	nucleic acid phosphodiester bond hydrolysis
rubisco to chlorophyll ratio	TO:0000320	GO:0006325	chromatin organization
rubisco to chlorophyll ratio	TO:0000320	GO:0006428	isoleucyl-tRNA aminoacylation
rubisco to chlorophyll ratio	TO:0000320	GO:0007417	central nervous system development
rubisco to chlorophyll ratio	TO:0000320	GO:0007420	brain development
rubisco to chlorophyll ratio	TO:0000320	GO:0009584	detection of visible light
rubisco to chlorophyll ratio	TO:0000320	GO:0010114	response to red light
rubisco to chlorophyll ratio	TO:0000320	GO:0018106	peptidyl-histidine phosphorylation
rubisco to chlorophyll ratio	TO:0000320	GO:0018193	peptidyl-amino acid modification
rubisco to chlorophyll ratio	TO:0000320	GO:0018202	peptidyl-histidine modification
rubisco to chlorophyll ratio	TO:0000320	GO:0023014	signal transduction by phosphorylation
soluble protein content	TO:0000325	GO:0000302	response to reactive oxygen species
soluble protein content	TO:0000325	GO:0006022	aminoglycan metabolic process
soluble protein content	TO:0000325	GO:0006511	ubiquitin-dependent protein catabolic process
soluble protein content	TO:0000325	GO:0006560	proline metabolic process
soluble protein content	TO:0000325	GO:0006561	proline biosynthetic process
soluble protein content	TO:0000325	GO:0006612	protein targeting to membrane
soluble protein content	TO:0000325	GO:0006800	oxygen and reactive oxygen species metabolic
soluble protein content	TO:0000325	GO:0006814	sodium ion transport
soluble protein content	TO:0000325	GO:0009064	glutamine family amino acid metabolic process
soluble protein content	TO:0000325	GO:0009084	glutamine family amino acid biosynthetic process
soluble protein content	TO:0000325	GO:0016579	protein deubiquitination
soluble protein content	TO:0000325	GO:0019941	modification-dependent protein catabolic process
soluble protein content	TO:0000325	GO:0030163	protein catabolic process
soluble protein content	TO:0000325	GO:0031396	regulation of protein ubiquitination
soluble protein content	TO:0000325	GO:0031397	negative regulation of protein ubiquitination
soluble protein content	TO:0000325	GO:0032269	negative regulation of cellular protein metabolic
soluble protein content	TO:0000325	GO:0032875	regulation of DNA endoreduplication
soluble protein content	TO:0000325	GO:0032879	regulation of localization
soluble protein content	TO:0000325	GO:0033865	nucleoside bisphosphate metabolic process
soluble protein content	TO:0000325	GO:0034220	ion transmembrane transport
soluble protein content	TO:0000325	GO:0034599	cellular response to oxidative stress
soluble protein content	TO:0000325	GO:0034614	cellular response to reactive oxygen species
soluble protein content	TO:0000325	GO:0042493	response to drug
soluble protein content	TO:0000325	GO:0042542	response to hydrogen peroxide
soluble protein content	TO:0000325	GO:0042743	hydrogen peroxide metabolic process
soluble protein content	TO:0000325	GO:0042744	hydrogen peroxide catabolic process
soluble protein content	TO:0000325	GO:0043269	regulation of ion transport
soluble protein content	TO:0000325	GO:0043628	ncRNA 3'-end processing
soluble protein content	TO:0000325	GO:0043632	modification-dependent macromolecule catabolic process
soluble protein content	TO:0000325	GO:0044257	cellular protein catabolic process
soluble protein content	TO:0000325	GO:0044265	cellular macromolecule catabolic process
soluble protein content	TO:0000325	GO:0046777	protein autophosphorylation
soluble protein content	TO:0000325	GO:0051028	mRNA transport
soluble protein content	TO:0000325	GO:0051049	regulation of transport
soluble protein content	TO:0000325	GO:0051248	negative regulation of protein metabolic process
soluble protein content	TO:0000325	GO:0051603	proteolysis involved in cellular protein catabolic
soluble protein content	TO:0000325	GO:0070301	cellular response to hydrogen peroxide
soluble protein content	TO:0000325	GO:0070646	protein modification by small protein removal
soluble protein content	TO:0000325	GO:0070647	protein modification by small protein conjugation
soluble protein content	TO:0000325	GO:0071806	protein transmembrane transport
biomass yield	TO:0000327	GO:0000278	mitotic cell cycle
biomass yield	TO:0000327	GO:0008654	phospholipid biosynthetic process
biomass yield	TO:0000327	GO:0009627	systemic acquired resistance
total amylase activity	TO:0000336	GO:0007346	regulation of mitotic cell cycle
total amylase activity	TO:0000336	GO:0009408	response to heat
total amylase activity	TO:0000336	GO:0010020	chloroplast fission
total amylase activity	TO:0000336	GO:0051325	interphase
total amylase activity	TO:0000336	GO:0051329	interphase of mitotic cell cycle
total amylase activity	TO:0000336	GO:0071156	regulation of cell cycle arrest
total amylase activity	TO:0000336	GO:0071158	positive regulation of cell cycle arrest
culm thickness	TO:0000339	GO:0000272	polysaccharide catabolic process
culm thickness	TO:0000339	GO:0032879	regulation of localization
culm thickness	TO:0000339	GO:0043269	regulation of ion transport
culm thickness	TO:0000339	GO:0051049	regulation of transport
days to flower	TO:0000344	GO:0006511	ubiquitin-dependent protein catabolic process
days to flower	TO:0000344	GO:0009595	detection of biotic stimulus
days to flower	TO:0000344	GO:0016998	cell wall macromolecule catabolic process
days to flower	TO:0000344	GO:0030163	protein catabolic process
days to flower	TO:0000344	GO:0031396	regulation of protein ubiquitination
days to flower	TO:0000344	GO:0031397	negative regulation of protein ubiquitination
days to flower	TO:0000344	GO:0032269	negative regulation of cellular protein metabolic
days to flower	TO:0000344	GO:0043632	modification-dependent macromolecule catabolic process
days to flower	TO:0000344	GO:0044257	cellular protein catabolic process
days to flower	TO:0000344	GO:0051248	negative regulation of protein metabolic process
days to flower	TO:0000344	GO:0051603	proteolysis involved in cellular protein catabolic
days to flower	TO:0000344	GO:0070646	protein modification by small protein removal
days to flower	TO:0000344	GO:0070647	protein modification by small protein conjugation
days to flower	TO:0000344	GO:0071806	protein transmembrane transport
tiller number	TO:0000346	GO:0006275	regulation of DNA replication
tiller number	TO:0000346	GO:0009116	nucleoside metabolic process
tiller number	TO:0000346	GO:0009627	systemic acquired resistance
tiller number	TO:0000346	GO:0009734	auxin mediated signaling pathway
tiller number	TO:0000346	GO:0009873	ethylene mediated signaling pathway
tiller number	TO:0000346	GO:0009909	regulation of flower development
tiller number	TO:0000346	GO:0031669	cellular response to nutrient levels
tiller number	TO:0000346	GO:0032879	regulation of localization
tiller number	TO:0000346	GO:0034220	ion transmembrane transport
tiller number	TO:0000346	GO:0043085	positive regulation of catalytic activity
tiller number	TO:0000346	GO:0043269	regulation of ion transport
tiller number	TO:0000346	GO:0044093	positive regulation of molecular function
tiller number	TO:0000346	GO:0048469	cell maturation
tiller number	TO:0000346	GO:0048580	regulation of post-embryonic development
tiller number	TO:0000346	GO:0051049	regulation of transport
tiller number	TO:0000346	GO:0071365	cellular response to auxin stimulus
tiller number	TO:0000346	GO:0071369	cellular response to ethylene stimulus
zinc sensitivity	TO:0000351	GO:0010074	maintenance of meristem identity
zinc sensitivity	TO:0000351	GO:0015804	neutral amino acid transport
zinc sensitivity	TO:0000351	GO:0045596	negative regulation of cell differentiation
zinc sensitivity	TO:0000351	GO:0048440	carpel development
zinc sensitivity	TO:0000351	GO:0048467	gynoecium development
zinc sensitivity	TO:0000351	GO:0048581	negative regulation of post-embryonic development
dry mass	TO:0000352	GO:0006487	protein N-linked glycosylation
dry mass	TO:0000352	GO:0018193	peptidyl-amino acid modification
aluminum sensitivity	TO:0000354	GO:0000160	two-component signal transduction system (phosphorelay)
aluminum sensitivity	TO:0000354	GO:0000413	protein peptidyl-prolyl isomerization
aluminum sensitivity	TO:0000354	GO:0001101	response to acid
aluminum sensitivity	TO:0000354	GO:0003008	system process
aluminum sensitivity	TO:0000354	GO:0006816	calcium ion transport
aluminum sensitivity	TO:0000354	GO:0007047	cellular cell wall organization
aluminum sensitivity	TO:0000354	GO:0007166	cell surface receptor signaling pathway
aluminum sensitivity	TO:0000354	GO:0007186	G-protein coupled receptor signaling pathway
aluminum sensitivity	TO:0000354	GO:0007215	glutamate receptor signaling pathway
aluminum sensitivity	TO:0000354	GO:0007264	small GTPase mediated signal transduction
aluminum sensitivity	TO:0000354	GO:0007267	cell-cell signaling
aluminum sensitivity	TO:0000354	GO:0007268	synaptic transmission
aluminum sensitivity	TO:0000354	GO:0009129	pyrimidine nucleoside monophosphate metabolic process
aluminum sensitivity	TO:0000354	GO:0009695	jasmonic acid biosynthetic process
aluminum sensitivity	TO:0000354	GO:0009838	abscission
aluminum sensitivity	TO:0000354	GO:0009873	ethylene mediated signaling pathway
aluminum sensitivity	TO:0000354	GO:0010243	response to organic nitrogen
aluminum sensitivity	TO:0000354	GO:0019226	transmission of nerve impulse
aluminum sensitivity	TO:0000354	GO:0034623	cellular macromolecular complex disassembly
aluminum sensitivity	TO:0000354	GO:0043200	response to amino acid stimulus
aluminum sensitivity	TO:0000354	GO:0050877	neurological system process
aluminum sensitivity	TO:0000354	GO:0051568	histone H3-K4 methylation
aluminum sensitivity	TO:0000354	GO:0051726	regulation of cell cycle
aluminum sensitivity	TO:0000354	GO:0070838	divalent metal ion transport
aluminum sensitivity	TO:0000354	GO:0071229	cellular response to acid
aluminum sensitivity	TO:0000354	GO:0071230	cellular response to amino acid stimulus
aluminum sensitivity	TO:0000354	GO:0071369	cellular response to ethylene stimulus
aluminum sensitivity	TO:0000354	GO:0071417	cellular response to organic nitrogen
aluminum sensitivity	TO:0000354	GO:0071418	cellular response to amine stimulus
aluminum sensitivity	TO:0000354	GO:0071555	cell wall organization
aluminum sensitivity	TO:0000354	GO:0080167	response to karrikin
reproductive growth time	TO:0000366	GO:0006378	mRNA polyadenylation
reproductive growth time	TO:0000366	GO:0007047	cellular cell wall organization
reproductive growth time	TO:0000366	GO:0043628	ncRNA 3'-end processing
reproductive growth time	TO:0000366	GO:0043631	RNA polyadenylation
reproductive growth time	TO:0000366	GO:0071555	cell wall organization
reproductive growth time	TO:0000366	GO:0071669	plant-type cell wall organization or biogenesis
vegetative growth time	TO:0000369	GO:0006378	mRNA polyadenylation
vegetative growth time	TO:0000369	GO:0007047	cellular cell wall organization
vegetative growth time	TO:0000369	GO:0043628	ncRNA 3'-end processing
vegetative growth time	TO:0000369	GO:0043631	RNA polyadenylation
vegetative growth time	TO:0000369	GO:0071555	cell wall organization
vegetative growth time	TO:0000369	GO:0071669	plant-type cell wall organization or biogenesis
leaf width	TO:0000370	GO:0000165	MAPK cascade
leaf width	TO:0000370	GO:0000186	activation of MAPKK activity
leaf width	TO:0000370	GO:0000278	mitotic cell cycle
leaf width	TO:0000370	GO:0006563	L-serine metabolic process
leaf width	TO:0000370	GO:0006869	lipid transport
leaf width	TO:0000370	GO:0006888	ER to Golgi vesicle-mediated transport
leaf width	TO:0000370	GO:0006897	endocytosis
leaf width	TO:0000370	GO:0007091	mitotic metaphase/anaphase transition
leaf width	TO:0000370	GO:0007243	intracellular protein kinase cascade
leaf width	TO:0000370	GO:0008544	epidermis development
leaf width	TO:0000370	GO:0009069	serine family amino acid metabolic process
leaf width	TO:0000370	GO:0009070	serine family amino acid biosynthetic process
leaf width	TO:0000370	GO:0009143	nucleoside triphosphate catabolic process
leaf width	TO:0000370	GO:0009146	purine nucleoside triphosphate catabolic process
leaf width	TO:0000370	GO:0009154	purine ribonucleotide catabolic process
leaf width	TO:0000370	GO:0009203	ribonucleoside triphosphate catabolic process
leaf width	TO:0000370	GO:0009207	purine ribonucleoside triphosphate catabolic process
leaf width	TO:0000370	GO:0009261	ribonucleotide catabolic process
leaf width	TO:0000370	GO:0009639	response to red or far red
leaf width	TO:0000370	GO:0009734	auxin mediated signaling pathway
leaf width	TO:0000370	GO:0009887	organ morphogenesis
leaf width	TO:0000370	GO:0009909	regulation of flower development
leaf width	TO:0000370	GO:0009965	leaf morphogenesis
leaf width	TO:0000370	GO:0010324	membrane invagination
leaf width	TO:0000370	GO:0010498	proteasomal protein catabolic process
leaf width	TO:0000370	GO:0019220	regulation of phosphate metabolic process
leaf width	TO:0000370	GO:0019941	modification-dependent protein catabolic process
leaf width	TO:0000370	GO:0030163	protein catabolic process
leaf width	TO:0000370	GO:0031571	mitotic cell cycle G1/S transition DNA
leaf width	TO:0000370	GO:0032147	activation of protein kinase activity
leaf width	TO:0000370	GO:0032879	regulation of localization
leaf width	TO:0000370	GO:0033674	positive regulation of kinase activity
leaf width	TO:0000370	GO:0042325	regulation of phosphorylation
leaf width	TO:0000370	GO:0043085	positive regulation of catalytic activity
leaf width	TO:0000370	GO:0043161	proteasomal ubiquitin-dependent protein catabolic process
leaf width	TO:0000370	GO:0043549	regulation of kinase activity
leaf width	TO:0000370	GO:0043632	modification-dependent macromolecule catabolic process
leaf width	TO:0000370	GO:0044093	positive regulation of molecular function
leaf width	TO:0000370	GO:0044257	cellular protein catabolic process
leaf width	TO:0000370	GO:0045595	regulation of cell differentiation
leaf width	TO:0000370	GO:0045859	regulation of protein kinase activity
leaf width	TO:0000370	GO:0045860	positive regulation of protein kinase activity
leaf width	TO:0000370	GO:0048437	floral organ development
leaf width	TO:0000370	GO:0048580	regulation of post-embryonic development
leaf width	TO:0000370	GO:0048581	negative regulation of post-embryonic development
leaf width	TO:0000370	GO:0050790	regulation of catalytic activity
leaf width	TO:0000370	GO:0051093	negative regulation of developmental process
leaf width	TO:0000370	GO:0051174	regulation of phosphorus metabolic process
leaf width	TO:0000370	GO:0051338	regulation of transferase activity
leaf width	TO:0000370	GO:0051345	positive regulation of hydrolase activity
leaf width	TO:0000370	GO:0051347	positive regulation of transferase activity
leaf width	TO:0000370	GO:0071365	cellular response to auxin stimulus
leaf width	TO:0000370	GO:2000026	regulation of multicellular organismal development
breakdown viscosity	TO:0000374	GO:0006643	membrane lipid metabolic process
breakdown viscosity	TO:0000374	GO:0006644	phospholipid metabolic process
breakdown viscosity	TO:0000374	GO:0006665	sphingolipid metabolic process
breakdown viscosity	TO:0000374	GO:0007398	ectoderm development
breakdown viscosity	TO:0000374	GO:0008654	phospholipid biosynthetic process
breakdown viscosity	TO:0000374	GO:0009832	plant-type cell wall biogenesis
breakdown viscosity	TO:0000374	GO:0009911	positive regulation of flower development
breakdown viscosity	TO:0000374	GO:0010383	cell wall polysaccharide metabolic process
breakdown viscosity	TO:0000374	GO:0010410	hemicellulose metabolic process
breakdown viscosity	TO:0000374	GO:0010413	glucuronoxylan metabolic process
breakdown viscosity	TO:0000374	GO:0010417	glucuronoxylan biosynthetic process
breakdown viscosity	TO:0000374	GO:0016568	chromatin modification
breakdown viscosity	TO:0000374	GO:0019637	organophosphate metabolic process
breakdown viscosity	TO:0000374	GO:0030148	sphingolipid biosynthetic process
breakdown viscosity	TO:0000374	GO:0044036	cell wall macromolecule metabolic process
breakdown viscosity	TO:0000374	GO:0044038	cell wall macromolecule biosynthetic process
breakdown viscosity	TO:0000374	GO:0045489	pectin biosynthetic process
breakdown viscosity	TO:0000374	GO:0045491	xylan metabolic process
breakdown viscosity	TO:0000374	GO:0045492	xylan biosynthetic process
breakdown viscosity	TO:0000374	GO:0050832	defense response to fungus
breakdown viscosity	TO:0000374	GO:0070589	cellular component macromolecule biosynthetic process
breakdown viscosity	TO:0000374	GO:0070592	cell wall polysaccharide biosynthetic process
consistency viscosity	TO:0000376	GO:0000082	G1/S transition of mitotic cell cycle
consistency viscosity	TO:0000376	GO:0000302	response to reactive oxygen species
consistency viscosity	TO:0000376	GO:0007052	mitotic spindle organization
consistency viscosity	TO:0000376	GO:0019725	cellular homeostasis
consistency viscosity	TO:0000376	GO:0032508	DNA duplex unwinding
consistency viscosity	TO:0000376	GO:0042542	response to hydrogen peroxide
consistency viscosity	TO:0000376	GO:0043623	cellular protein complex assembly
consistency viscosity	TO:0000376	GO:0048437	floral organ development
consistency viscosity	TO:0000376	GO:0048438	floral whorl development
consistency viscosity	TO:0000376	GO:0070271	protein complex biogenesis
cooked kernel elongation	TO:0000377	GO:0002218	activation of innate immune response
cooked kernel elongation	TO:0000377	GO:0009734	auxin mediated signaling pathway
cooked kernel elongation	TO:0000377	GO:0009875	pollen-pistil interaction
cooked kernel elongation	TO:0000377	GO:0045089	positive regulation of innate immune response
cooked kernel elongation	TO:0000377	GO:0048544	recognition of pollen
cooked kernel elongation	TO:0000377	GO:0048610	cellular process involved in reproduction
cooked kernel elongation	TO:0000377	GO:0071365	cellular response to auxin stimulus
cool paste viscosity	TO:0000379	GO:0009615	response to virus
cool paste viscosity	TO:0000379	GO:0031347	regulation of defense response
cracked grain percentage	TO:0000381	GO:0000165	MAPK cascade
cracked grain percentage	TO:0000381	GO:0000413	protein peptidyl-prolyl isomerization
cracked grain percentage	TO:0000381	GO:0006313	transposition, DNA-mediated
cracked grain percentage	TO:0000381	GO:0007047	cellular cell wall organization
cracked grain percentage	TO:0000381	GO:0009103	lipopolysaccharide biosynthetic process
cracked grain percentage	TO:0000381	GO:0009247	glycolipid biosynthetic process
cracked grain percentage	TO:0000381	GO:0009664	plant-type cell wall organization
cracked grain percentage	TO:0000381	GO:0009909	regulation of flower development
cracked grain percentage	TO:0000381	GO:0009966	regulation of signal transduction
cracked grain percentage	TO:0000381	GO:0010051	xylem and phloem pattern formation
cracked grain percentage	TO:0000381	GO:0010260	organ senescence
cracked grain percentage	TO:0000381	GO:0010305	leaf vascular tissue pattern formation
cracked grain percentage	TO:0000381	GO:0023014	signal transduction by phosphorylation
cracked grain percentage	TO:0000381	GO:0023051	regulation of signaling
cracked grain percentage	TO:0000381	GO:0023056	positive regulation of signaling
cracked grain percentage	TO:0000381	GO:0030488	tRNA methylation
cracked grain percentage	TO:0000381	GO:0032196	transposition
cracked grain percentage	TO:0000381	GO:0045226	extracellular polysaccharide biosynthetic process
cracked grain percentage	TO:0000381	GO:0046165	alcohol biosynthetic process
cracked grain percentage	TO:0000381	GO:0046379	extracellular polysaccharide metabolic process
cracked grain percentage	TO:0000381	GO:0048437	floral organ development
cracked grain percentage	TO:0000381	GO:0048580	regulation of post-embryonic development
cracked grain percentage	TO:0000381	GO:0071555	cell wall organization
cracked grain percentage	TO:0000381	GO:0071669	plant-type cell wall organization or biogenesis
cracked grain percentage	TO:0000381	GO:2000026	regulation of multicellular organismal development
1000-grain weight	TO:0000382	GO:0000165	MAPK cascade
1000-grain weight	TO:0000382	GO:0005996	monosaccharide metabolic process
1000-grain weight	TO:0000382	GO:0006644	phospholipid metabolic process
1000-grain weight	TO:0000382	GO:0007018	microtubule-based movement
1000-grain weight	TO:0000382	GO:0007243	intracellular protein kinase cascade
1000-grain weight	TO:0000382	GO:0007389	pattern specification process
1000-grain weight	TO:0000382	GO:0008654	phospholipid biosynthetic process
1000-grain weight	TO:0000382	GO:0009409	response to cold
1000-grain weight	TO:0000382	GO:0009627	systemic acquired resistance
1000-grain weight	TO:0000382	GO:0009734	auxin mediated signaling pathway
1000-grain weight	TO:0000382	GO:0009790	embryo development
1000-grain weight	TO:0000382	GO:0009966	regulation of signal transduction
1000-grain weight	TO:0000382	GO:0009991	response to extracellular stimulus
1000-grain weight	TO:0000382	GO:0010646	regulation of cell communication
1000-grain weight	TO:0000382	GO:0023014	signal transduction by phosphorylation
1000-grain weight	TO:0000382	GO:0023051	regulation of signaling
1000-grain weight	TO:0000382	GO:0031325	positive regulation of cellular metabolic process
1000-grain weight	TO:0000382	GO:0031668	cellular response to extracellular stimulus
1000-grain weight	TO:0000382	GO:0048584	positive regulation of response to stimulus
1000-grain weight	TO:0000382	GO:0048588	developmental cell growth
1000-grain weight	TO:0000382	GO:0048767	root hair elongation
1000-grain weight	TO:0000382	GO:0051173	positive regulation of nitrogen compound metabolic
1000-grain weight	TO:0000382	GO:0071365	cellular response to auxin stimulus
grain belly percent white	TO:0000383	GO:0000288	nuclear-transcribed mRNA catabolic process, deadenylation-dependent decay
grain belly percent white	TO:0000383	GO:0002181	cytoplasmic translation
grain belly percent white	TO:0000383	GO:0006364	rRNA processing
grain belly percent white	TO:0000383	GO:0010498	proteasomal protein catabolic process
grain belly percent white	TO:0000383	GO:0018022	peptidyl-lysine methylation
grain belly percent white	TO:0000383	GO:0019941	modification-dependent protein catabolic process
grain belly percent white	TO:0000383	GO:0021700	developmental maturation
grain belly percent white	TO:0000383	GO:0022613	ribonucleoprotein complex biogenesis
grain belly percent white	TO:0000383	GO:0030163	protein catabolic process
grain belly percent white	TO:0000383	GO:0031146	SCF-dependent proteasomal ubiquitin-dependent protein catabolic process
grain belly percent white	TO:0000383	GO:0042254	ribosome biogenesis
grain belly percent white	TO:0000383	GO:0043161	proteasomal ubiquitin-dependent protein catabolic process
grain belly percent white	TO:0000383	GO:0043631	RNA polyadenylation
grain belly percent white	TO:0000383	GO:0043632	modification-dependent macromolecule catabolic process
grain belly percent white	TO:0000383	GO:0044257	cellular protein catabolic process
grain belly percent white	TO:0000383	GO:0045226	extracellular polysaccharide biosynthetic process
grain belly percent white	TO:0000383	GO:0046379	extracellular polysaccharide metabolic process
grain belly percent white	TO:0000383	GO:0050684	regulation of mRNA processing
grain belly percent white	TO:0000383	GO:0051603	proteolysis involved in cellular protein catabolic
grain core percent white	TO:0000390	GO:0009142	nucleoside triphosphate biosynthetic process
grain core percent white	TO:0000390	GO:0009145	purine nucleoside triphosphate biosynthetic process
grain core percent white	TO:0000390	GO:0009201	ribonucleoside triphosphate biosynthetic process
grain core percent white	TO:0000390	GO:0009206	purine ribonucleoside triphosphate biosynthetic process
grain core percent white	TO:0000390	GO:0009956	radial pattern formation
grain core percent white	TO:0000390	GO:0045454	cell redox homeostasis
grain core percent white	TO:0000390	GO:0048469	cell maturation
grain core percent white	TO:0000390	GO:0048568	embryonic organ development
grain core percent white	TO:0000390	GO:0048588	developmental cell growth
grain core percent white	TO:0000390	GO:0048764	trichoblast maturation
grain core percent white	TO:0000390	GO:0048767	root hair elongation
grain core percent white	TO:0000390	GO:0048768	root hair cell tip growth
grain core percent white	TO:0000390	GO:0048839	inner ear development
grain core percent white	TO:0000390	GO:0051049	regulation of transport
grain yield	TO:0000396	GO:0009150	purine ribonucleotide metabolic process
grain yield	TO:0000396	GO:0009259	ribonucleotide metabolic process
grain width	TO:0000402	GO:0000165	MAPK cascade
grain width	TO:0000402	GO:0000186	activation of MAPKK activity
grain width	TO:0000402	GO:0050658	RNA transport
peak viscosity	TO:0000409	GO:0006213	pyrimidine nucleoside metabolic process
peak viscosity	TO:0000409	GO:0009827	plant-type cell wall modification
peak viscosity	TO:0000409	GO:0009830	cell wall modification involved in abscission
peak viscosity	TO:0000409	GO:0044275	cellular carbohydrate catabolic process
peak viscosity	TO:0000409	GO:0044277	cell wall disassembly
peak viscosity	TO:0000409	GO:0045490	pectin catabolic process
peak viscosity	TO:0000409	GO:0046131	pyrimidine ribonucleoside metabolic process
peak viscosity	TO:0000409	GO:0060871	cellular cell wall disassembly
grain length to width ratio	TO:0000411	GO:0030203	glycosaminoglycan metabolic process
grain length to width ratio	TO:0000411	GO:0042787	protein ubiquitination involved in ubiquitin-dependent protein
setback	TO:0000412	GO:0000272	polysaccharide catabolic process
setback	TO:0000412	GO:0000278	mitotic cell cycle
setback	TO:0000412	GO:0002252	immune effector process
setback	TO:0000412	GO:0006022	aminoglycan metabolic process
setback	TO:0000412	GO:0006026	aminoglycan catabolic process
setback	TO:0000412	GO:0006030	chitin metabolic process
setback	TO:0000412	GO:0006032	chitin catabolic process
setback	TO:0000412	GO:0006814	sodium ion transport
setback	TO:0000412	GO:0006816	calcium ion transport
setback	TO:0000412	GO:0008037	cell recognition
setback	TO:0000412	GO:0008653	lipopolysaccharide metabolic process
setback	TO:0000412	GO:0009103	lipopolysaccharide biosynthetic process
setback	TO:0000412	GO:0009247	glycolipid biosynthetic process
setback	TO:0000412	GO:0009718	anthocyanin biosynthetic process
setback	TO:0000412	GO:0009856	pollination
setback	TO:0000412	GO:0009875	pollen-pistil interaction
setback	TO:0000412	GO:0009962	regulation of flavonoid biosynthetic process
setback	TO:0000412	GO:0032879	regulation of localization
setback	TO:0000412	GO:0042325	regulation of phosphorylation
setback	TO:0000412	GO:0043269	regulation of ion transport
setback	TO:0000412	GO:0043549	regulation of kinase activity
setback	TO:0000412	GO:0045226	extracellular polysaccharide biosynthetic process
setback	TO:0000412	GO:0045859	regulation of protein kinase activity
setback	TO:0000412	GO:0046379	extracellular polysaccharide metabolic process
setback	TO:0000412	GO:0046777	protein autophosphorylation
setback	TO:0000412	GO:0048544	recognition of pollen
setback	TO:0000412	GO:0048610	cellular process involved in reproduction
setback	TO:0000412	GO:0051049	regulation of transport
setback	TO:0000412	GO:0051050	positive regulation of transport
setback	TO:0000412	GO:0051338	regulation of transferase activity
setback	TO:0000412	GO:0060320	rejection of self pollen
setback	TO:0000412	GO:0070838	divalent metal ion transport
white rice protein content	TO:0000414	GO:0006813	potassium ion transport
white rice protein content	TO:0000414	GO:0007186	G-protein coupled receptor signaling pathway
white rice protein content	TO:0000414	GO:0071804	cellular potassium ion transport
white rice protein content	TO:0000414	GO:0071805	potassium ion transmembrane transport
embryosac abortion	TO:0000416	GO:0000723	telomere maintenance
embryosac abortion	TO:0000416	GO:0006379	mRNA cleavage
embryosac abortion	TO:0000416	GO:0006446	regulation of translational initiation
embryosac abortion	TO:0000416	GO:0006613	cotranslational protein targeting to membrane
embryosac abortion	TO:0000416	GO:0006614	SRP-dependent cotranslational protein targeting to membrane
embryosac abortion	TO:0000416	GO:0006623	protein targeting to vacuole
embryosac abortion	TO:0000416	GO:0006888	ER to Golgi vesicle-mediated transport
embryosac abortion	TO:0000416	GO:0007020	microtubule nucleation
embryosac abortion	TO:0000416	GO:0008104	protein localization
embryosac abortion	TO:0000416	GO:0009267	cellular response to starvation
embryosac abortion	TO:0000416	GO:0016036	cellular response to phosphate starvation
embryosac abortion	TO:0000416	GO:0016441	posttranscriptional gene silencing
embryosac abortion	TO:0000416	GO:0017148	negative regulation of translation
embryosac abortion	TO:0000416	GO:0031054	pre-miRNA processing
embryosac abortion	TO:0000416	GO:0031122	cytoplasmic microtubule organization
embryosac abortion	TO:0000416	GO:0031365	N-terminal protein amino acid modification
embryosac abortion	TO:0000416	GO:0031667	response to nutrient levels
embryosac abortion	TO:0000416	GO:0031669	cellular response to nutrient levels
embryosac abortion	TO:0000416	GO:0032200	telomere organization
embryosac abortion	TO:0000416	GO:0032886	regulation of microtubule-based process
embryosac abortion	TO:0000416	GO:0034614	cellular response to reactive oxygen species
embryosac abortion	TO:0000416	GO:0035196	production of miRNAs involved in gene
embryosac abortion	TO:0000416	GO:0035278	negative regulation of translation involved in
embryosac abortion	TO:0000416	GO:0035279	mRNA cleavage involved in gene silencing
embryosac abortion	TO:0000416	GO:0040033	negative regulation of translation, ncRNA-mediated
embryosac abortion	TO:0000416	GO:0042592	homeostatic process
embryosac abortion	TO:0000416	GO:0042594	response to starvation
embryosac abortion	TO:0000416	GO:0043331	response to dsRNA
embryosac abortion	TO:0000416	GO:0043574	peroxisomal transport
embryosac abortion	TO:0000416	GO:0045047	protein targeting to ER
embryosac abortion	TO:0000416	GO:0045947	negative regulation of translational initiation
embryosac abortion	TO:0000416	GO:0045974	regulation of translation, ncRNA-mediated
embryosac abortion	TO:0000416	GO:0055067	monovalent inorganic cation homeostasis
embryosac abortion	TO:0000416	GO:0060249	anatomical structure homeostasis
embryosac abortion	TO:0000416	GO:0070507	regulation of microtubule cytoskeleton organization
embryosac abortion	TO:0000416	GO:0071496	cellular response to external stimulus
pollen fertility	TO:0000421	GO:0006568	tryptophan metabolic process
pollen fertility	TO:0000421	GO:0006586	indolalkylamine metabolic process
pollen fertility	TO:0000421	GO:0007389	pattern specification process
pollen fertility	TO:0000421	GO:0009072	aromatic amino acid family metabolic process
pollen fertility	TO:0000421	GO:0009073	aromatic amino acid family biosynthetic process
pollen fertility	TO:0000421	GO:0009084	glutamine family amino acid biosynthetic process
pollen fertility	TO:0000421	GO:0010051	xylem and phloem pattern formation
pollen fertility	TO:0000421	GO:0010087	phloem or xylem histogenesis
pollen fertility	TO:0000421	GO:0016055	Wnt receptor signaling pathway
pollen fertility	TO:0000421	GO:0016072	rRNA metabolic process
pollen fertility	TO:0000421	GO:0022604	regulation of cell morphogenesis
pollen fertility	TO:0000421	GO:0033015	tetrapyrrole catabolic process
pollen fertility	TO:0000421	GO:0042274	ribosomal small subunit biogenesis
pollen fertility	TO:0000421	GO:0043648	dicarboxylic acid metabolic process
pollen fertility	TO:0000421	GO:0046219	indolalkylamine biosynthetic process
pollen fertility	TO:0000421	GO:0051130	positive regulation of cellular component organization
brown planthopper resistance	TO:0000424	GO:0000038	very long-chain fatty acid metabolic process
brown planthopper resistance	TO:0000424	GO:0000041	transition metal ion transport
brown planthopper resistance	TO:0000424	GO:0000075	cell cycle checkpoint
brown planthopper resistance	TO:0000424	GO:0000280	nuclear division
brown planthopper resistance	TO:0000424	GO:0001676	long-chain fatty acid metabolic process
brown planthopper resistance	TO:0000424	GO:0006486	protein glycosylation
brown planthopper resistance	TO:0000424	GO:0006595	polyamine metabolic process
brown planthopper resistance	TO:0000424	GO:0006690	icosanoid metabolic process
brown planthopper resistance	TO:0000424	GO:0006694	steroid biosynthetic process
brown planthopper resistance	TO:0000424	GO:0006790	sulfur compound metabolic process
brown planthopper resistance	TO:0000424	GO:0006869	lipid transport
brown planthopper resistance	TO:0000424	GO:0006897	endocytosis
brown planthopper resistance	TO:0000424	GO:0007088	regulation of mitosis
brown planthopper resistance	TO:0000424	GO:0007091	mitotic metaphase/anaphase transition
brown planthopper resistance	TO:0000424	GO:0007093	mitotic cell cycle checkpoint
brown planthopper resistance	TO:0000424	GO:0007094	mitotic cell cycle spindle assembly checkpoint
brown planthopper resistance	TO:0000424	GO:0007166	cell surface receptor signaling pathway
brown planthopper resistance	TO:0000424	GO:0008216	spermidine metabolic process
brown planthopper resistance	TO:0000424	GO:0008544	epidermis development
brown planthopper resistance	TO:0000424	GO:0009063	cellular amino acid catabolic process
brown planthopper resistance	TO:0000424	GO:0009072	aromatic amino acid family metabolic process
brown planthopper resistance	TO:0000424	GO:0009073	aromatic amino acid family biosynthetic process
brown planthopper resistance	TO:0000424	GO:0009074	aromatic amino acid family catabolic process
brown planthopper resistance	TO:0000424	GO:0009100	glycoprotein metabolic process
brown planthopper resistance	TO:0000424	GO:0009101	glycoprotein biosynthetic process
brown planthopper resistance	TO:0000424	GO:0009247	glycolipid biosynthetic process
brown planthopper resistance	TO:0000424	GO:0009683	indoleacetic acid metabolic process
brown planthopper resistance	TO:0000424	GO:0009684	indoleacetic acid biosynthetic process
brown planthopper resistance	TO:0000424	GO:0009700	indole phytoalexin biosynthetic process
brown planthopper resistance	TO:0000424	GO:0009759	indole glucosinolate biosynthetic process
brown planthopper resistance	TO:0000424	GO:0009851	auxin biosynthetic process
brown planthopper resistance	TO:0000424	GO:0010120	camalexin biosynthetic process
brown planthopper resistance	TO:0000424	GO:0010324	membrane invagination
brown planthopper resistance	TO:0000424	GO:0010639	negative regulation of organelle organization
brown planthopper resistance	TO:0000424	GO:0010817	regulation of hormone levels
brown planthopper resistance	TO:0000424	GO:0010876	lipid localization
brown planthopper resistance	TO:0000424	GO:0010948	negative regulation of cell cycle process
brown planthopper resistance	TO:0000424	GO:0016054	organic acid catabolic process
brown planthopper resistance	TO:0000424	GO:0016131	brassinosteroid metabolic process
brown planthopper resistance	TO:0000424	GO:0016137	glycoside metabolic process
brown planthopper resistance	TO:0000424	GO:0016197	endosome transport
brown planthopper resistance	TO:0000424	GO:0019369	arachidonic acid metabolic process
brown planthopper resistance	TO:0000424	GO:0019373	epoxygenase P450 pathway
brown planthopper resistance	TO:0000424	GO:0019438	aromatic compound biosynthetic process
brown planthopper resistance	TO:0000424	GO:0019748	secondary metabolic process
brown planthopper resistance	TO:0000424	GO:0019758	glycosinolate biosynthetic process
brown planthopper resistance	TO:0000424	GO:0019760	glucosinolate metabolic process
brown planthopper resistance	TO:0000424	GO:0030071	regulation of mitotic metaphase/anaphase transition
brown planthopper resistance	TO:0000424	GO:0031396	regulation of protein ubiquitination
brown planthopper resistance	TO:0000424	GO:0031571	mitotic cell cycle G1/S transition DNA
brown planthopper resistance	TO:0000424	GO:0031577	spindle checkpoint
brown planthopper resistance	TO:0000424	GO:0031669	cellular response to nutrient levels
brown planthopper resistance	TO:0000424	GO:0032268	regulation of cellular protein metabolic process
brown planthopper resistance	TO:0000424	GO:0032269	negative regulation of cellular protein metabolic
brown planthopper resistance	TO:0000424	GO:0032507	maintenance of protein location in cell
brown planthopper resistance	TO:0000424	GO:0032879	regulation of localization
brown planthopper resistance	TO:0000424	GO:0033013	tetrapyrrole metabolic process
brown planthopper resistance	TO:0000424	GO:0033559	unsaturated fatty acid metabolic process
brown planthopper resistance	TO:0000424	GO:0042343	indole glucosinolate metabolic process
brown planthopper resistance	TO:0000424	GO:0042402	cellular biogenic amine catabolic process
brown planthopper resistance	TO:0000424	GO:0042431	indole metabolic process
brown planthopper resistance	TO:0000424	GO:0042435	indole-containing compound biosynthetic process
brown planthopper resistance	TO:0000424	GO:0042445	hormone metabolic process
brown planthopper resistance	TO:0000424	GO:0042446	hormone biosynthetic process
brown planthopper resistance	TO:0000424	GO:0042761	very long-chain fatty acid biosynthetic process
brown planthopper resistance	TO:0000424	GO:0043413	macromolecule glycosylation
brown planthopper resistance	TO:0000424	GO:0044093	positive regulation of molecular function
brown planthopper resistance	TO:0000424	GO:0045786	negative regulation of cell cycle
brown planthopper resistance	TO:0000424	GO:0045839	negative regulation of mitosis
brown planthopper resistance	TO:0000424	GO:0045841	negative regulation of mitotic metaphase/anaphase transition
brown planthopper resistance	TO:0000424	GO:0046148	pigment biosynthetic process
brown planthopper resistance	TO:0000424	GO:0046217	indole phytoalexin metabolic process
brown planthopper resistance	TO:0000424	GO:0046395	carboxylic acid catabolic process
brown planthopper resistance	TO:0000424	GO:0048437	floral organ development
brown planthopper resistance	TO:0000424	GO:0048438	floral whorl development
brown planthopper resistance	TO:0000424	GO:0051098	regulation of binding
brown planthopper resistance	TO:0000424	GO:0051129	negative regulation of cellular component organization
brown planthopper resistance	TO:0000424	GO:0051246	regulation of protein metabolic process
brown planthopper resistance	TO:0000424	GO:0051248	negative regulation of protein metabolic process
brown planthopper resistance	TO:0000424	GO:0051783	regulation of nuclear division
brown planthopper resistance	TO:0000424	GO:0051784	negative regulation of nuclear division
brown planthopper resistance	TO:0000424	GO:0052314	phytoalexin metabolic process
brown planthopper resistance	TO:0000424	GO:0052315	phytoalexin biosynthetic process
brown planthopper resistance	TO:0000424	GO:0052317	camalexin metabolic process
brown planthopper resistance	TO:0000424	GO:0070271	protein complex biogenesis
brown planthopper resistance	TO:0000424	GO:0071173	spindle assembly checkpoint
brown planthopper resistance	TO:0000424	GO:0071174	mitotic cell cycle spindle checkpoint
brown planthopper resistance	TO:0000424	GO:0090068	positive regulation of cell cycle process
callus induction	TO:0000428	GO:0006119	oxidative phosphorylation
callus induction	TO:0000428	GO:0006120	mitochondrial electron transport, NADH to ubiquinone
callus induction	TO:0000428	GO:0006164	purine nucleotide biosynthetic process
callus induction	TO:0000428	GO:0006754	ATP biosynthetic process
callus induction	TO:0000428	GO:0006818	hydrogen transport
callus induction	TO:0000428	GO:0009145	purine nucleoside triphosphate biosynthetic process
callus induction	TO:0000428	GO:0009767	photosynthetic electron transport chain
callus induction	TO:0000428	GO:0009772	photosynthetic electron transport in photosystem II
callus induction	TO:0000428	GO:0015979	photosynthesis
callus induction	TO:0000428	GO:0015992	proton transport
callus induction	TO:0000428	GO:0018106	peptidyl-histidine phosphorylation
callus induction	TO:0000428	GO:0018202	peptidyl-histidine modification
callus induction	TO:0000428	GO:0019684	photosynthesis, light reaction
callus induction	TO:0000428	GO:0042775	mitochondrial ATP synthesis coupled electron transport
callus induction	TO:0000428	GO:0045333	cellular respiration
salt sensitivity	TO:0000429	GO:0000302	response to reactive oxygen species
salt sensitivity	TO:0000429	GO:0002237	response to molecule of bacterial origin
salt sensitivity	TO:0000429	GO:0006476	protein deacetylation
salt sensitivity	TO:0000429	GO:0006800	oxygen and reactive oxygen species metabolic
salt sensitivity	TO:0000429	GO:0006879	cellular iron ion homeostasis
salt sensitivity	TO:0000429	GO:0009687	abscisic acid metabolic process
salt sensitivity	TO:0000429	GO:0009787	regulation of abscisic acid mediated signaling
salt sensitivity	TO:0000429	GO:0009789	positive regulation of abscisic acid mediated
salt sensitivity	TO:0000429	GO:0010039	response to iron ion
salt sensitivity	TO:0000429	GO:0010119	regulation of stomatal movement
salt sensitivity	TO:0000429	GO:0010150	leaf senescence
salt sensitivity	TO:0000429	GO:0010260	organ senescence
salt sensitivity	TO:0000429	GO:0033865	nucleoside bisphosphate metabolic process
salt sensitivity	TO:0000429	GO:0042542	response to hydrogen peroxide
salt sensitivity	TO:0000429	GO:0042743	hydrogen peroxide metabolic process
salt sensitivity	TO:0000429	GO:0042744	hydrogen peroxide catabolic process
salt sensitivity	TO:0000429	GO:0052543	callose deposition in cell wall
salt sensitivity	TO:0000429	GO:0052545	callose localization
salt sensitivity	TO:0000429	GO:0060918	auxin transport
salt sensitivity	TO:0000429	GO:0070301	cellular response to hydrogen peroxide
germination speed	TO:0000430	GO:0006428	isoleucyl-tRNA aminoacylation
germination speed	TO:0000430	GO:0006869	lipid transport
root activity	TO:0000434	GO:0006656	phosphatidylcholine biosynthetic process
root activity	TO:0000434	GO:0007047	cellular cell wall organization
root activity	TO:0000434	GO:0009408	response to heat
root activity	TO:0000434	GO:0010305	leaf vascular tissue pattern formation
root activity	TO:0000434	GO:0019725	cellular homeostasis
root activity	TO:0000434	GO:0071555	cell wall organization
grain number	TO:0000445	GO:0000087	M phase of mitotic cell cycle
grain number	TO:0000445	GO:0000165	MAPK cascade
grain number	TO:0000445	GO:0000186	activation of MAPKK activity
grain number	TO:0000445	GO:0006364	rRNA processing
grain number	TO:0000445	GO:0006399	tRNA metabolic process
grain number	TO:0000445	GO:0007067	mitosis
grain number	TO:0000445	GO:0009738	abscisic acid mediated signaling pathway
grain number	TO:0000445	GO:0009790	embryo development
grain number	TO:0000445	GO:0009913	epidermal cell differentiation
grain number	TO:0000445	GO:0010646	regulation of cell communication
grain number	TO:0000445	GO:0016072	rRNA metabolic process
grain number	TO:0000445	GO:0022613	ribonucleoprotein complex biogenesis
grain number	TO:0000445	GO:0033013	tetrapyrrole metabolic process
grain number	TO:0000445	GO:0042254	ribosome biogenesis
grain number	TO:0000445	GO:0048507	meristem development
grain number	TO:0000445	GO:0051246	regulation of protein metabolic process
leaf drying	TO:0000446	GO:0006643	membrane lipid metabolic process
leaf drying	TO:0000446	GO:0006644	phospholipid metabolic process
leaf drying	TO:0000446	GO:0009738	abscisic acid mediated signaling pathway
leaf drying	TO:0000446	GO:0019637	organophosphate metabolic process
leaf drying	TO:0000446	GO:0031669	cellular response to nutrient levels
leaf drying	TO:0000446	GO:0033124	regulation of GTP catabolic process
leaf drying	TO:0000446	GO:0043547	positive regulation of GTPase activity
leaf drying	TO:0000446	GO:0065003	macromolecular complex assembly
filled grain percentage	TO:0000448	GO:0000075	cell cycle checkpoint
filled grain percentage	TO:0000448	GO:0000160	two-component signal transduction system (phosphorelay)
filled grain percentage	TO:0000448	GO:0000278	mitotic cell cycle
filled grain percentage	TO:0000448	GO:0006612	protein targeting to membrane
filled grain percentage	TO:0000448	GO:0006816	calcium ion transport
filled grain percentage	TO:0000448	GO:0006855	drug transmembrane transport
filled grain percentage	TO:0000448	GO:0007186	G-protein coupled receptor signaling pathway
filled grain percentage	TO:0000448	GO:0009086	methionine biosynthetic process
filled grain percentage	TO:0000448	GO:0009631	cold acclimation
filled grain percentage	TO:0000448	GO:0009873	ethylene mediated signaling pathway
filled grain percentage	TO:0000448	GO:0010564	regulation of cell cycle process
filled grain percentage	TO:0000448	GO:0016054	organic acid catabolic process
filled grain percentage	TO:0000448	GO:0017038	protein import
filled grain percentage	TO:0000448	GO:0019220	regulation of phosphate metabolic process
filled grain percentage	TO:0000448	GO:0019438	aromatic compound biosynthetic process
filled grain percentage	TO:0000448	GO:0031398	positive regulation of protein ubiquitination
filled grain percentage	TO:0000448	GO:0031669	cellular response to nutrient levels
filled grain percentage	TO:0000448	GO:0032879	regulation of localization
filled grain percentage	TO:0000448	GO:0042325	regulation of phosphorylation
filled grain percentage	TO:0000448	GO:0042493	response to drug
filled grain percentage	TO:0000448	GO:0042594	response to starvation
filled grain percentage	TO:0000448	GO:0043269	regulation of ion transport
filled grain percentage	TO:0000448	GO:0043549	regulation of kinase activity
filled grain percentage	TO:0000448	GO:0045859	regulation of protein kinase activity
filled grain percentage	TO:0000448	GO:0048580	regulation of post-embryonic development
filled grain percentage	TO:0000448	GO:0050790	regulation of catalytic activity
filled grain percentage	TO:0000448	GO:0051049	regulation of transport
filled grain percentage	TO:0000448	GO:0051174	regulation of phosphorus metabolic process
filled grain percentage	TO:0000448	GO:0051336	regulation of hydrolase activity
filled grain percentage	TO:0000448	GO:0051338	regulation of transferase activity
filled grain percentage	TO:0000448	GO:0051345	positive regulation of hydrolase activity
filled grain percentage	TO:0000448	GO:0051726	regulation of cell cycle
filled grain percentage	TO:0000448	GO:0070838	divalent metal ion transport
filled grain percentage	TO:0000448	GO:0071369	cellular response to ethylene stimulus
grain yield per plant	TO:0000449	GO:0000165	MAPK cascade
grain yield per plant	TO:0000449	GO:0006090	pyruvate metabolic process
grain yield per plant	TO:0000449	GO:0006486	protein glycosylation
grain yield per plant	TO:0000449	GO:0006553	lysine metabolic process
grain yield per plant	TO:0000449	GO:0008033	tRNA processing
grain yield per plant	TO:0000449	GO:0008283	cell proliferation
grain yield per plant	TO:0000449	GO:0008654	phospholipid biosynthetic process
grain yield per plant	TO:0000449	GO:0009100	glycoprotein metabolic process
grain yield per plant	TO:0000449	GO:0016125	sterol metabolic process
grain yield per plant	TO:0000449	GO:0019941	modification-dependent protein catabolic process
grain yield per plant	TO:0000449	GO:0030163	protein catabolic process
grain yield per plant	TO:0000449	GO:0032147	activation of protein kinase activity
grain yield per plant	TO:0000449	GO:0032268	regulation of cellular protein metabolic process
grain yield per plant	TO:0000449	GO:0032269	negative regulation of cellular protein metabolic
grain yield per plant	TO:0000449	GO:0032879	regulation of localization
grain yield per plant	TO:0000449	GO:0043269	regulation of ion transport
grain yield per plant	TO:0000449	GO:0043413	macromolecule glycosylation
grain yield per plant	TO:0000449	GO:0043632	modification-dependent macromolecule catabolic process
grain yield per plant	TO:0000449	GO:0044093	positive regulation of molecular function
grain yield per plant	TO:0000449	GO:0044257	cellular protein catabolic process
grain yield per plant	TO:0000449	GO:0044265	cellular macromolecule catabolic process
grain yield per plant	TO:0000449	GO:0045860	positive regulation of protein kinase activity
grain yield per plant	TO:0000449	GO:0051246	regulation of protein metabolic process
grain yield per plant	TO:0000449	GO:0051247	positive regulation of protein metabolic process
grain yield per plant	TO:0000449	GO:0051248	negative regulation of protein metabolic process
grain yield per plant	TO:0000449	GO:0051603	proteolysis involved in cellular protein catabolic
grain yield per plant	TO:0000449	GO:0070085	glycosylation
large vascular bundle number to spikelet number ratio	TO:0000451	GO:0000226	microtubule cytoskeleton organization
large vascular bundle number to spikelet number ratio	TO:0000451	GO:0001578	microtubule bundle formation
large vascular bundle number to spikelet number ratio	TO:0000451	GO:0002218	activation of innate immune response
large vascular bundle number to spikelet number ratio	TO:0000451	GO:0002764	immune response-regulating signaling pathway
large vascular bundle number to spikelet number ratio	TO:0000451	GO:0006073	cellular glucan metabolic process
large vascular bundle number to spikelet number ratio	TO:0000451	GO:0006551	leucine metabolic process
large vascular bundle number to spikelet number ratio	TO:0000451	GO:0006888	ER to Golgi vesicle-mediated transport
large vascular bundle number to spikelet number ratio	TO:0000451	GO:0007399	nervous system development
large vascular bundle number to spikelet number ratio	TO:0000451	GO:0009799	specification of symmetry
large vascular bundle number to spikelet number ratio	TO:0000451	GO:0009933	meristem structural organization
large vascular bundle number to spikelet number ratio	TO:0000451	GO:0009934	regulation of meristem structural organization
large vascular bundle number to spikelet number ratio	TO:0000451	GO:0010073	meristem maintenance
large vascular bundle number to spikelet number ratio	TO:0000451	GO:0010075	regulation of meristem growth
large vascular bundle number to spikelet number ratio	TO:0000451	GO:0010091	trichome branching
large vascular bundle number to spikelet number ratio	TO:0000451	GO:0010204	defense response signaling pathway, resistance gene-independent
large vascular bundle number to spikelet number ratio	TO:0000451	GO:0030433	ER-associated protein catabolic process
large vascular bundle number to spikelet number ratio	TO:0000451	GO:0031122	cytoplasmic microtubule organization
large vascular bundle number to spikelet number ratio	TO:0000451	GO:0031349	positive regulation of defense response
large vascular bundle number to spikelet number ratio	TO:0000451	GO:0035266	meristem growth
large vascular bundle number to spikelet number ratio	TO:0000451	GO:0043574	peroxisomal transport
large vascular bundle number to spikelet number ratio	TO:0000451	GO:0043623	cellular protein complex assembly
large vascular bundle number to spikelet number ratio	TO:0000451	GO:0044042	glucan metabolic process
large vascular bundle number to spikelet number ratio	TO:0000451	GO:0045088	regulation of innate immune response
large vascular bundle number to spikelet number ratio	TO:0000451	GO:0045089	positive regulation of innate immune response
large vascular bundle number to spikelet number ratio	TO:0000451	GO:0046328	regulation of JNK cascade
large vascular bundle number to spikelet number ratio	TO:0000451	GO:0048437	floral organ development
large vascular bundle number to spikelet number ratio	TO:0000451	GO:0048438	floral whorl development
large vascular bundle number to spikelet number ratio	TO:0000451	GO:0048509	regulation of meristem development
large vascular bundle number to spikelet number ratio	TO:0000451	GO:0048532	anatomical structure arrangement
large vascular bundle number to spikelet number ratio	TO:0000451	GO:0048584	positive regulation of response to stimulus
large vascular bundle number to spikelet number ratio	TO:0000451	GO:0050778	positive regulation of immune response
large vascular bundle number to spikelet number ratio	TO:0000451	GO:0051235	maintenance of location
large vascular bundle number to spikelet number ratio	TO:0000451	GO:0051651	maintenance of location in cell
large vascular bundle number to spikelet number ratio	TO:0000451	GO:0051789	response to protein stimulus
large vascular bundle number to spikelet number ratio	TO:0000451	GO:0071216	cellular response to biotic stimulus
large vascular bundle number to spikelet number ratio	TO:0000451	GO:0071445	cellular response to protein stimulus
leaf area to spikelet number ratio	TO:0000452	GO:0006555	methionine metabolic process
leaf area to spikelet number ratio	TO:0000452	GO:0006720	isoprenoid metabolic process
leaf area to spikelet number ratio	TO:0000452	GO:0006721	terpenoid metabolic process
leaf area to spikelet number ratio	TO:0000452	GO:0009094	L-phenylalanine biosynthetic process
leaf area to spikelet number ratio	TO:0000452	GO:0009408	response to heat
leaf area to spikelet number ratio	TO:0000452	GO:0009411	response to UV
leaf area to spikelet number ratio	TO:0000452	GO:0009699	phenylpropanoid biosynthetic process
leaf area to spikelet number ratio	TO:0000452	GO:0010876	lipid localization
leaf area to spikelet number ratio	TO:0000452	GO:0016049	cell growth
leaf area to spikelet number ratio	TO:0000452	GO:0016101	diterpenoid metabolic process
leaf area to spikelet number ratio	TO:0000452	GO:0016102	diterpenoid biosynthetic process
leaf area to spikelet number ratio	TO:0000452	GO:0044242	cellular lipid catabolic process
panicle tiller ratio	TO:0000453	GO:0009834	secondary cell wall biogenesis
panicle tiller ratio	TO:0000453	GO:0010223	secondary shoot formation
panicle tiller ratio	TO:0000453	GO:0010346	shoot formation
panicle tiller ratio	TO:0000453	GO:0010498	proteasomal protein catabolic process
panicle tiller ratio	TO:0000453	GO:0030203	glycosaminoglycan metabolic process
panicle tiller ratio	TO:0000453	GO:0031667	response to nutrient levels
panicle tiller ratio	TO:0000453	GO:0042594	response to starvation
panicle tiller ratio	TO:0000453	GO:0043161	proteasomal ubiquitin-dependent protein catabolic process
seed set percent	TO:0000455	GO:0000160	two-component signal transduction system (phosphorelay)
seed set percent	TO:0000455	GO:0009873	ethylene mediated signaling pathway
seed set percent	TO:0000455	GO:0009913	epidermal cell differentiation
seed set percent	TO:0000455	GO:0071369	cellular response to ethylene stimulus
spikelet number	TO:0000456	GO:0000087	M phase of mitotic cell cycle
spikelet number	TO:0000456	GO:0000278	mitotic cell cycle
spikelet number	TO:0000456	GO:0006364	rRNA processing
spikelet number	TO:0000456	GO:0006886	intracellular protein transport
spikelet number	TO:0000456	GO:0007067	mitosis
spikelet number	TO:0000456	GO:0009627	systemic acquired resistance
spikelet number	TO:0000456	GO:0009845	seed germination
spikelet number	TO:0000456	GO:0009887	organ morphogenesis
spikelet number	TO:0000456	GO:0009913	epidermal cell differentiation
spikelet number	TO:0000456	GO:0016072	rRNA metabolic process
spikelet number	TO:0000456	GO:0022613	ribonucleoprotein complex biogenesis
spikelet number	TO:0000456	GO:0030258	lipid modification
spikelet number	TO:0000456	GO:0042254	ribosome biogenesis
spikelet number	TO:0000456	GO:0071369	cellular response to ethylene stimulus
spikelet number	TO:0000456	GO:2000026	regulation of multicellular organismal development
total biomass yield	TO:0000457	GO:0010051	xylem and phloem pattern formation
gelatinization temperature	TO:0000462	GO:0005996	monosaccharide metabolic process
gelatinization temperature	TO:0000462	GO:0006006	glucose metabolic process
gelatinization temperature	TO:0000462	GO:0006007	glucose catabolic process
gelatinization temperature	TO:0000462	GO:0006096	glycolysis
gelatinization temperature	TO:0000462	GO:0006730	one-carbon metabolic process
gelatinization temperature	TO:0000462	GO:0007018	microtubule-based movement
gelatinization temperature	TO:0000462	GO:0019320	hexose catabolic process
gelatinization temperature	TO:0000462	GO:0033043	regulation of organelle organization
gelatinization temperature	TO:0000462	GO:0046164	alcohol catabolic process
gelatinization temperature	TO:0000462	GO:0046365	monosaccharide catabolic process
carbon content	TO:0000466	GO:0000272	polysaccharide catabolic process
carbon content	TO:0000466	GO:0006022	aminoglycan metabolic process
carbon content	TO:0000466	GO:0006026	aminoglycan catabolic process
carbon content	TO:0000466	GO:0006030	chitin metabolic process
carbon content	TO:0000466	GO:0006032	chitin catabolic process
carbon content	TO:0000466	GO:0006814	sodium ion transport
carbon content	TO:0000466	GO:0006816	calcium ion transport
carbon content	TO:0000466	GO:0006855	drug transmembrane transport
carbon content	TO:0000466	GO:0015893	drug transport
carbon content	TO:0000466	GO:0032875	regulation of DNA endoreduplication
carbon content	TO:0000466	GO:0032879	regulation of localization
carbon content	TO:0000466	GO:0034220	ion transmembrane transport
carbon content	TO:0000466	GO:0042493	response to drug
carbon content	TO:0000466	GO:0043269	regulation of ion transport
carbon content	TO:0000466	GO:0046777	protein autophosphorylation
carbon content	TO:0000466	GO:0051049	regulation of transport
carbon content	TO:0000466	GO:0051050	positive regulation of transport
carbon content	TO:0000466	GO:0070838	divalent metal ion transport
cell membrane stability	TO:0000467	GO:0009658	chloroplast organization
cell membrane stability	TO:0000467	GO:0010020	chloroplast fission
cell membrane stability	TO:0000467	GO:0043572	plastid fission
days to maturity	TO:0000469	GO:0002181	cytoplasmic translation
days to maturity	TO:0000469	GO:0009753	response to jasmonic acid stimulus
days to maturity	TO:0000469	GO:0017038	protein import
days to maturity	TO:0000469	GO:0048469	cell maturation
days to maturity	TO:0000469	GO:0048764	trichoblast maturation
days to maturity	TO:0000469	GO:0071806	protein transmembrane transport
root penetration index	TO:0000471	GO:0006403	RNA localization
root penetration index	TO:0000471	GO:0006405	RNA export from nucleus
root penetration index	TO:0000471	GO:0006428	isoleucyl-tRNA aminoacylation
root penetration index	TO:0000471	GO:0006721	terpenoid metabolic process
root penetration index	TO:0000471	GO:0009686	gibberellin biosynthetic process
root penetration index	TO:0000471	GO:0016049	cell growth
root penetration index	TO:0000471	GO:0016072	rRNA metabolic process
root penetration index	TO:0000471	GO:0016101	diterpenoid metabolic process
root penetration index	TO:0000471	GO:0016102	diterpenoid biosynthetic process
root penetration index	TO:0000471	GO:0022604	regulation of cell morphogenesis
root penetration index	TO:0000471	GO:0042274	ribosomal small subunit biogenesis
root penetration index	TO:0000471	GO:0043628	ncRNA 3'-end processing
root penetration index	TO:0000471	GO:0045596	negative regulation of cell differentiation
root penetration index	TO:0000471	GO:0046246	terpene biosynthetic process
root penetration index	TO:0000471	GO:0051128	regulation of cellular component organization
root penetration index	TO:0000471	GO:0051130	positive regulation of cellular component organization
root penetration index	TO:0000471	GO:0051168	nuclear export
root penetration index	TO:0000471	GO:0090305	nucleic acid phosphodiester bond hydrolysis
root penetration index	TO:0000471	GO:2000030	regulation of response to red or
chlorophyll content	TO:0000495	GO:0006486	protein glycosylation
chlorophyll content	TO:0000495	GO:0006740	NADPH regeneration
chlorophyll content	TO:0000495	GO:0009100	glycoprotein metabolic process
chlorophyll content	TO:0000495	GO:0009101	glycoprotein biosynthetic process
chlorophyll content	TO:0000495	GO:0009312	oligosaccharide biosynthetic process
chlorophyll content	TO:0000495	GO:0009886	post-embryonic morphogenesis
chlorophyll content	TO:0000495	GO:0009910	negative regulation of flower development
chlorophyll content	TO:0000495	GO:0010103	stomatal complex morphogenesis
chlorophyll content	TO:0000495	GO:0010162	seed dormancy process
chlorophyll content	TO:0000495	GO:0010374	stomatal complex development
chlorophyll content	TO:0000495	GO:0022611	dormancy process
chlorophyll content	TO:0000495	GO:0033674	positive regulation of kinase activity
chlorophyll content	TO:0000495	GO:0043413	macromolecule glycosylation
chlorophyll content	TO:0000495	GO:0043484	regulation of RNA splicing
chlorophyll content	TO:0000495	GO:0046496	nicotinamide nucleotide metabolic process
chlorophyll content	TO:0000495	GO:0070085	glycosylation
spikelet weight	TO:0000501	GO:0002682	regulation of immune system process
spikelet weight	TO:0000501	GO:0002831	regulation of response to biotic stimulus
spikelet weight	TO:0000501	GO:0007602	phototransduction
spikelet weight	TO:0000501	GO:0009627	systemic acquired resistance
spikelet weight	TO:0000501	GO:0009696	salicylic acid metabolic process
spikelet weight	TO:0000501	GO:0015800	acidic amino acid transport
spikelet weight	TO:0000501	GO:0015809	arginine transport
spikelet weight	TO:0000501	GO:0031347	regulation of defense response
spikelet weight	TO:0000501	GO:0031396	regulation of protein ubiquitination
spikelet weight	TO:0000501	GO:0043090	amino acid import
spikelet weight	TO:0000501	GO:0043900	regulation of multi-organism process
spikelet weight	TO:0000501	GO:0045088	regulation of innate immune response
spikelet weight	TO:0000501	GO:0048583	regulation of response to stimulus
spikelet weight	TO:0000501	GO:0051340	regulation of ligase activity
spikelet weight	TO:0000501	GO:0051438	regulation of ubiquitin-protein ligase activity
spikelet weight	TO:0000501	GO:0051439	regulation of ubiquitin-protein ligase activity involved
KClO3 resistance	TO:0000502	GO:0006378	mRNA polyadenylation
osmotic adjustment capacity	TO:0000507	GO:0006740	NADPH regeneration
osmotic adjustment capacity	TO:0000507	GO:0008213	protein alkylation
osmotic adjustment capacity	TO:0000507	GO:0009845	seed germination
osmotic adjustment capacity	TO:0000507	GO:0016042	lipid catabolic process
osmotic adjustment capacity	TO:0000507	GO:0016192	vesicle-mediated transport
osmotic adjustment capacity	TO:0000507	GO:0032446	protein modification by small protein conjugation
osmotic adjustment capacity	TO:0000507	GO:0033044	regulation of chromosome organization
osmotic adjustment capacity	TO:0000507	GO:0051276	chromosome organization
penetrated to total root ratio	TO:0000510	GO:0006308	DNA catabolic process
penetrated to total root ratio	TO:0000510	GO:0006563	L-serine metabolic process
penetrated to total root ratio	TO:0000510	GO:0006564	L-serine biosynthetic process
penetrated to total root ratio	TO:0000510	GO:0009066	aspartate family amino acid metabolic process
penetrated to total root ratio	TO:0000510	GO:0019344	cysteine biosynthetic process
phosphorus uptake	TO:0000511	GO:0006730	one-carbon metabolic process
phosphorus uptake	TO:0000511	GO:0009808	lignin metabolic process
phosphorus uptake	TO:0000511	GO:0009809	lignin biosynthetic process
phosphorus uptake	TO:0000511	GO:0046148	pigment biosynthetic process
phosphorus uptake	TO:0000511	GO:0051552	flavone metabolic process
phosphorus uptake	TO:0000511	GO:0051553	flavone biosynthetic process
phosphorus uptake	TO:0000511	GO:0051554	flavonol metabolic process
phosphorus uptake	TO:0000511	GO:0051555	flavonol biosynthetic process
potassium concentration	TO:0000513	GO:0006813	potassium ion transport
potassium concentration	TO:0000513	GO:0007186	G-protein coupled receptor signaling pathway
potassium concentration	TO:0000513	GO:0071804	cellular potassium ion transport
potassium concentration	TO:0000513	GO:0071805	potassium ion transmembrane transport
potassium uptake	TO:0000514	GO:0005977	glycogen metabolic process
potassium uptake	TO:0000514	GO:0005978	glycogen biosynthetic process
potassium uptake	TO:0000514	GO:0005982	starch metabolic process
potassium uptake	TO:0000514	GO:0006073	cellular glucan metabolic process
potassium uptake	TO:0000514	GO:0006112	energy reserve metabolic process
potassium uptake	TO:0000514	GO:0006487	protein N-linked glycosylation
potassium uptake	TO:0000514	GO:0009247	glycolipid biosynthetic process
potassium uptake	TO:0000514	GO:0009250	glucan biosynthetic process
potassium uptake	TO:0000514	GO:0009312	oligosaccharide biosynthetic process
potassium uptake	TO:0000514	GO:0018196	peptidyl-asparagine modification
potassium uptake	TO:0000514	GO:0018279	protein N-linked glycosylation via asparagine
potassium uptake	TO:0000514	GO:0019252	starch biosynthetic process
potassium uptake	TO:0000514	GO:0033692	cellular polysaccharide biosynthetic process
potassium uptake	TO:0000514	GO:0046467	membrane lipid biosynthetic process
relative growth rate	TO:0000515	GO:0000278	mitotic cell cycle
relative growth rate	TO:0000515	GO:0000280	nuclear division
relative growth rate	TO:0000515	GO:0006643	membrane lipid metabolic process
relative growth rate	TO:0000515	GO:0006644	phospholipid metabolic process
relative growth rate	TO:0000515	GO:0006665	sphingolipid metabolic process
relative growth rate	TO:0000515	GO:0006767	water-soluble vitamin metabolic process
relative growth rate	TO:0000515	GO:0008654	phospholipid biosynthetic process
relative growth rate	TO:0000515	GO:0009409	response to cold
relative growth rate	TO:0000515	GO:0009620	response to fungus
relative growth rate	TO:0000515	GO:0009627	systemic acquired resistance
relative growth rate	TO:0000515	GO:0009696	salicylic acid metabolic process
relative growth rate	TO:0000515	GO:0009741	response to brassinosteroid stimulus
relative growth rate	TO:0000515	GO:0009817	defense response to fungus, incompatible interaction
relative growth rate	TO:0000515	GO:0016055	Wnt receptor signaling pathway
relative growth rate	TO:0000515	GO:0019637	organophosphate metabolic process
relative growth rate	TO:0000515	GO:0030148	sphingolipid biosynthetic process
relative growth rate	TO:0000515	GO:0042364	water-soluble vitamin biosynthetic process
relative growth rate	TO:0000515	GO:0043604	amide biosynthetic process
relative growth rate	TO:0000515	GO:0046519	sphingoid metabolic process
relative growth rate	TO:0000515	GO:0046890	regulation of lipid biosynthetic process
relative growth rate	TO:0000515	GO:0050832	defense response to fungus
relative root length	TO:0000516	GO:0016049	cell growth
rooting depth	TO:0000519	GO:0006399	tRNA metabolic process
rooting depth	TO:0000519	GO:0008033	tRNA processing
rooting depth	TO:0000519	GO:0009741	response to brassinosteroid stimulus
rooting depth	TO:0000519	GO:0018022	peptidyl-lysine methylation
rooting depth	TO:0000519	GO:0045454	cell redox homeostasis
rooting depth	TO:0000519	GO:0046700	heterocycle catabolic process
sodium to potassium ratio	TO:0000525	GO:0000966	RNA 5'-end processing
sodium to potassium ratio	TO:0000525	GO:0001676	long-chain fatty acid metabolic process
sodium to potassium ratio	TO:0000525	GO:0006200	ATP catabolic process
sodium to potassium ratio	TO:0000525	GO:0006568	tryptophan metabolic process
sodium to potassium ratio	TO:0000525	GO:0006586	indolalkylamine metabolic process
sodium to potassium ratio	TO:0000525	GO:0006595	polyamine metabolic process
sodium to potassium ratio	TO:0000525	GO:0006690	icosanoid metabolic process
sodium to potassium ratio	TO:0000525	GO:0007243	intracellular protein kinase cascade
sodium to potassium ratio	TO:0000525	GO:0008216	spermidine metabolic process
sodium to potassium ratio	TO:0000525	GO:0009073	aromatic amino acid family biosynthetic process
sodium to potassium ratio	TO:0000525	GO:0009074	aromatic amino acid family catabolic process
sodium to potassium ratio	TO:0000525	GO:0009683	indoleacetic acid metabolic process
sodium to potassium ratio	TO:0000525	GO:0009684	indoleacetic acid biosynthetic process
sodium to potassium ratio	TO:0000525	GO:0009700	indole phytoalexin biosynthetic process
sodium to potassium ratio	TO:0000525	GO:0009751	response to salicylic acid stimulus
sodium to potassium ratio	TO:0000525	GO:0009759	indole glucosinolate biosynthetic process
sodium to potassium ratio	TO:0000525	GO:0009827	plant-type cell wall modification
sodium to potassium ratio	TO:0000525	GO:0009830	cell wall modification involved in abscission
sodium to potassium ratio	TO:0000525	GO:0009851	auxin biosynthetic process
sodium to potassium ratio	TO:0000525	GO:0010120	camalexin biosynthetic process
sodium to potassium ratio	TO:0000525	GO:0010647	positive regulation of cell communication
sodium to potassium ratio	TO:0000525	GO:0010817	regulation of hormone levels
sodium to potassium ratio	TO:0000525	GO:0015893	drug transport
sodium to potassium ratio	TO:0000525	GO:0016131	brassinosteroid metabolic process
sodium to potassium ratio	TO:0000525	GO:0016145	S-glycoside catabolic process
sodium to potassium ratio	TO:0000525	GO:0019369	arachidonic acid metabolic process
sodium to potassium ratio	TO:0000525	GO:0019373	epoxygenase P450 pathway
sodium to potassium ratio	TO:0000525	GO:0019758	glycosinolate biosynthetic process
sodium to potassium ratio	TO:0000525	GO:0019759	glycosinolate catabolic process
sodium to potassium ratio	TO:0000525	GO:0019762	glucosinolate catabolic process
sodium to potassium ratio	TO:0000525	GO:0022411	cellular component disassembly
sodium to potassium ratio	TO:0000525	GO:0023014	signal transduction by phosphorylation
sodium to potassium ratio	TO:0000525	GO:0031347	regulation of defense response
sodium to potassium ratio	TO:0000525	GO:0033037	polysaccharide localization
sodium to potassium ratio	TO:0000525	GO:0033559	unsaturated fatty acid metabolic process
sodium to potassium ratio	TO:0000525	GO:0042343	indole glucosinolate metabolic process
sodium to potassium ratio	TO:0000525	GO:0042402	cellular biogenic amine catabolic process
sodium to potassium ratio	TO:0000525	GO:0042431	indole metabolic process
sodium to potassium ratio	TO:0000525	GO:0042435	indole-containing compound biosynthetic process
sodium to potassium ratio	TO:0000525	GO:0042445	hormone metabolic process
sodium to potassium ratio	TO:0000525	GO:0042446	hormone biosynthetic process
sodium to potassium ratio	TO:0000525	GO:0042493	response to drug
sodium to potassium ratio	TO:0000525	GO:0044247	cellular polysaccharide catabolic process
sodium to potassium ratio	TO:0000525	GO:0044277	cell wall disassembly
sodium to potassium ratio	TO:0000525	GO:0044282	small molecule catabolic process
sodium to potassium ratio	TO:0000525	GO:0045490	pectin catabolic process
sodium to potassium ratio	TO:0000525	GO:0046217	indole phytoalexin metabolic process
sodium to potassium ratio	TO:0000525	GO:0052314	phytoalexin metabolic process
sodium to potassium ratio	TO:0000525	GO:0052315	phytoalexin biosynthetic process
sodium to potassium ratio	TO:0000525	GO:0052317	camalexin metabolic process
sodium to potassium ratio	TO:0000525	GO:0052386	cell wall thickening
sodium to potassium ratio	TO:0000525	GO:0052482	defense response by cell wall thickening
sodium to potassium ratio	TO:0000525	GO:0052542	defense response by callose deposition
sodium to potassium ratio	TO:0000525	GO:0052543	callose deposition in cell wall
sodium to potassium ratio	TO:0000525	GO:0052544	defense response by callose deposition in
sodium to potassium ratio	TO:0000525	GO:0052545	callose localization
sodium to potassium ratio	TO:0000525	GO:0060871	cellular cell wall disassembly
sodium uptake	TO:0000527	GO:0000966	RNA 5'-end processing
sodium uptake	TO:0000527	GO:0001676	long-chain fatty acid metabolic process
sodium uptake	TO:0000527	GO:0006200	ATP catabolic process
sodium uptake	TO:0000527	GO:0006568	tryptophan metabolic process
sodium uptake	TO:0000527	GO:0006586	indolalkylamine metabolic process
sodium uptake	TO:0000527	GO:0006595	polyamine metabolic process
sodium uptake	TO:0000527	GO:0006690	icosanoid metabolic process
sodium uptake	TO:0000527	GO:0007243	intracellular protein kinase cascade
sodium uptake	TO:0000527	GO:0008216	spermidine metabolic process
sodium uptake	TO:0000527	GO:0009073	aromatic amino acid family biosynthetic process
sodium uptake	TO:0000527	GO:0009074	aromatic amino acid family catabolic process
sodium uptake	TO:0000527	GO:0009683	indoleacetic acid metabolic process
sodium uptake	TO:0000527	GO:0009684	indoleacetic acid biosynthetic process
sodium uptake	TO:0000527	GO:0009700	indole phytoalexin biosynthetic process
sodium uptake	TO:0000527	GO:0009751	response to salicylic acid stimulus
sodium uptake	TO:0000527	GO:0009759	indole glucosinolate biosynthetic process
sodium uptake	TO:0000527	GO:0009827	plant-type cell wall modification
sodium uptake	TO:0000527	GO:0009830	cell wall modification involved in abscission
sodium uptake	TO:0000527	GO:0009851	auxin biosynthetic process
sodium uptake	TO:0000527	GO:0010120	camalexin biosynthetic process
sodium uptake	TO:0000527	GO:0010647	positive regulation of cell communication
sodium uptake	TO:0000527	GO:0010817	regulation of hormone levels
sodium uptake	TO:0000527	GO:0015893	drug transport
sodium uptake	TO:0000527	GO:0016131	brassinosteroid metabolic process
sodium uptake	TO:0000527	GO:0016145	S-glycoside catabolic process
sodium uptake	TO:0000527	GO:0019369	arachidonic acid metabolic process
sodium uptake	TO:0000527	GO:0019373	epoxygenase P450 pathway
sodium uptake	TO:0000527	GO:0019758	glycosinolate biosynthetic process
sodium uptake	TO:0000527	GO:0019759	glycosinolate catabolic process
sodium uptake	TO:0000527	GO:0019762	glucosinolate catabolic process
sodium uptake	TO:0000527	GO:0022411	cellular component disassembly
sodium uptake	TO:0000527	GO:0023014	signal transduction by phosphorylation
sodium uptake	TO:0000527	GO:0031347	regulation of defense response
sodium uptake	TO:0000527	GO:0033037	polysaccharide localization
sodium uptake	TO:0000527	GO:0033559	unsaturated fatty acid metabolic process
sodium uptake	TO:0000527	GO:0042343	indole glucosinolate metabolic process
sodium uptake	TO:0000527	GO:0042402	cellular biogenic amine catabolic process
sodium uptake	TO:0000527	GO:0042431	indole metabolic process
sodium uptake	TO:0000527	GO:0042435	indole-containing compound biosynthetic process
sodium uptake	TO:0000527	GO:0042445	hormone metabolic process
sodium uptake	TO:0000527	GO:0042446	hormone biosynthetic process
sodium uptake	TO:0000527	GO:0042493	response to drug
[truncated: 520 more rows]

## Sheet: Table S2
LOC_Os01g01430	3	TO:0000382	TO:0000074	TO:0000445
LOC_Os01g01510	1	TO:0000445
LOC_Os01g01620	2	TO:0000382	TO:0000104
LOC_Os01g01689	1	TO:0000382
LOC_Os01g01710	3	TO:0000327	TO:0000382	TO:0000449
LOC_Os01g01740	5	TO:0000402	TO:0000074	TO:0000449	TO:0000104	TO:0000445
LOC_Os01g01770	2	TO:0000382	TO:0000538
LOC_Os01g02000	3	TO:0000327	TO:0000382	TO:0000538
LOC_Os01g02040	7	TO:0000402	TO:0000382	TO:0000074	TO:0000449	TO:0000104	TO:0000538	TO:0000445
LOC_Os01g02050	2	TO:0000382	TO:0000538
LOC_Os01g02290	7	TO:0000402	TO:0000382	TO:0000074	TO:0000449	TO:0000104	TO:0000538	TO:0000445
LOC_Os01g02310	1	TO:0000382
LOC_Os01g02320	7	TO:0000402	TO:0000382	TO:0000074	TO:0000449	TO:0000104	TO:0000538	TO:0000445
LOC_Os01g02350	7	TO:0000402	TO:0000382	TO:0000074	TO:0000449	TO:0000104	TO:0000538	TO:0000445
LOC_Os01g02400	7	TO:0000402	TO:0000382	TO:0000074	TO:0000449	TO:0000104	TO:0000538	TO:0000445
LOC_Os01g02420	7	TO:0000402	TO:0000382	TO:0000074	TO:0000449	TO:0000104	TO:0000538	TO:0000445
LOC_Os01g02560	7	TO:0000402	TO:0000382	TO:0000074	TO:0000449	TO:0000104	TO:0000538	TO:0000445
LOC_Os01g02600	7	TO:0000402	TO:0000382	TO:0000074	TO:0000449	TO:0000104	TO:0000538	TO:0000445
LOC_Os01g02690	7	TO:0000402	TO:0000382	TO:0000074	TO:0000449	TO:0000104	TO:0000538	TO:0000445
LOC_Os01g02750	7	TO:0000402	TO:0000382	TO:0000074	TO:0000449	TO:0000104	TO:0000538	TO:0000445
LOC_Os01g02790	7	TO:0000402	TO:0000382	TO:0000074	TO:0000449	TO:0000104	TO:0000538	TO:0000445
LOC_Os01g02810	7	TO:0000402	TO:0000382	TO:0000074	TO:0000449	TO:0000104	TO:0000538	TO:0000445
LOC_Os01g02840	7	TO:0000402	TO:0000382	TO:0000074	TO:0000449	TO:0000104	TO:0000538	TO:0000445
LOC_Os01g02880	4	TO:0000382	TO:0000449	TO:0000104	TO:0000538
LOC_Os01g02884	3	TO:0000382	TO:0000074	TO:0000445
LOC_Os01g02910	2	TO:0000084	TO:0000445
LOC_Os01g02920	2	TO:0000084	TO:0000445
LOC_Os01g02950	2	TO:0000382	TO:0000074
LOC_Os01g02960	2	TO:0000382	TO:0000074
LOC_Os01g02980	1	TO:0000104
LOC_Os01g03020	4	TO:0000382	TO:0000084	TO:0000074	TO:0000445
LOC_Os01g03060	2	TO:0000457	TO:0000382
LOC_Os01g03070	2	TO:0000137	TO:0000074
LOC_Os01g03144	1	TO:0000074
LOC_Os01g03160	3	TO:0000382	TO:0000449	TO:0000445
LOC_Os01g03170	2	TO:0000449	TO:0000104
LOC_Os01g03190	2	TO:0000449	TO:0000104
LOC_Os01g03210	2	TO:0000382	TO:0000538
LOC_Os01g03260	2	TO:0000382	TO:0000074
LOC_Os01g03270	2	TO:0000449	TO:0000104
LOC_Os01g03290	2	TO:0000449	TO:0000104
LOC_Os01g03300	2	TO:0000449	TO:0000104
LOC_Os01g03420	2	TO:0000449	TO:0000104
LOC_Os01g03429	2	TO:0000449	TO:0000104
LOC_Os01g03510	1	TO:0000445
LOC_Os01g03520	2	TO:0000449	TO:0000104
LOC_Os01g03530	1	TO:0000104
LOC_Os01g03620	4	TO:0000382	TO:0000346	TO:0000104	TO:0000538
LOC_Os01g03630	1	TO:0000104
LOC_Os01g03640	1	TO:0000104
LOC_Os01g03670	1	TO:0000104
LOC_Os01g03710	1	TO:0000346
LOC_Os01g03720	1	TO:0000445
LOC_Os01g03890	2	TO:0000137	TO:0000382
LOC_Os01g04020	2	TO:0000137	TO:0000346
LOC_Os01g04200	3	TO:0000084	TO:0000449	TO:0000445
LOC_Os01g04210	1	TO:0000449
LOC_Os01g04220	1	TO:0000449
LOC_Os01g04260	3	TO:0000137	TO:0000449	TO:0000104
LOC_Os01g04280	1	TO:0000346
LOC_Os01g04590	1	TO:0000084
LOC_Os01g04730	1	TO:0000137
LOC_Os01g04750	2	TO:0000137	TO:0000346
LOC_Os01g04800	2	TO:0000137	TO:0000346
LOC_Os01g04920	1	TO:0000346
LOC_Os01g04930	2	TO:0000137	TO:0000346
LOC_Os01g05010	1	TO:0000346
LOC_Os01g05050	1	TO:0000346
LOC_Os01g05060	1	TO:0000346
LOC_Os01g05490	1	TO:0000137
LOC_Os01g06020	1	TO:0000084
LOC_Os01g06470	1	TO:0000469
LOC_Os01g06510	2	TO:0000040	TO:0000084
LOC_Os01g06550	1	TO:0000180
LOC_Os01g06660	1	TO:0000137
LOC_Os01g06940	1	TO:0000346
LOC_Os01g06980	1	TO:0000346
LOC_Os01g07000	1	TO:0000346
LOC_Os01g07010	1	TO:0000346
LOC_Os01g07030	1	TO:0000346
LOC_Os01g07040	1	TO:0000346
LOC_Os01g07050	1	TO:0000346
LOC_Os01g07060	1	TO:0000346
LOC_Os01g07080	2	TO:0000040	TO:0000137
LOC_Os01g07120	3	TO:0000137	TO:0000346	TO:0000180
LOC_Os01g07260	1	TO:0000346
LOC_Os01g07340	1	TO:0000180
LOC_Os01g07360	1	TO:0000137
LOC_Os01g07370	1	TO:0000346
LOC_Os01g07376	3	TO:0000137	TO:0000346	TO:0000180
LOC_Os01g07400	1	TO:0000207
LOC_Os01g07480	1	TO:0000180
LOC_Os01g07500	1	TO:0000180
LOC_Os01g07610	1	TO:0000180
LOC_Os01g07760	1	TO:0000180
LOC_Os01g07790	1	TO:0000040
LOC_Os01g07870	1	TO:0000180
LOC_Os01g07910	1	TO:0000180
LOC_Os01g07920	1	TO:0000180
LOC_Os01g08120	1	TO:0000180
LOC_Os01g08190	1	TO:0000180
LOC_Os01g08320	1	TO:0000180
LOC_Os01g08570	1	TO:0000180
LOC_Os01g08760	1	TO:0000180
LOC_Os01g08770	1	TO:0000040
LOC_Os01g08780	1	TO:0000180
LOC_Os01g08930	3	TO:0000040	TO:0000207	TO:0000445
LOC_Os01g09000	3	TO:0000040	TO:0000207	TO:0000445
LOC_Os01g09120	2	TO:0000449	TO:0000207
LOC_Os01g09200	1	TO:0000207
LOC_Os01g09260	1	TO:0000616
LOC_Os01g09450	3	TO:0000135	TO:0000207	TO:0000180
LOC_Os01g09510	4	TO:0000040	TO:0000135	TO:0000456	TO:0000207
LOC_Os01g09540	3	TO:0000135	TO:0000207	TO:0000180
LOC_Os01g09550	2	TO:0000135	TO:0000207
LOC_Os01g09560	3	TO:0000135	TO:0000207	TO:0000180
LOC_Os01g09580	4	TO:0000135	TO:0000456	TO:0000207	TO:0000180
LOC_Os01g09590	1	TO:0000456
LOC_Os01g09800	4	TO:0000135	TO:0000456	TO:0000207	TO:0000180
LOC_Os01g09830	2	TO:0000135	TO:0000180
LOC_Os01g09930	1	TO:0000456
LOC_Os01g10010	3	TO:0000507	TO:0000616	TO:0000539
LOC_Os01g10050	3	TO:0000135	TO:0000456	TO:0000207
LOC_Os01g10110	1	TO:0000616
LOC_Os01g10210	1	TO:0000539
LOC_Os01g10240	3	TO:0000135	TO:0000456	TO:0000207
LOC_Os01g10280	2	TO:0000396	TO:0000207
LOC_Os01g10320	4	TO:0000135	TO:0000456	TO:0000207	TO:0000539
LOC_Os01g10370	2	TO:0000456	TO:0000207
LOC_Os01g10440	2	TO:0000135	TO:0000616
LOC_Os01g10480	2	TO:0000135	TO:0000616
LOC_Os01g10504	4	TO:0000135	TO:0000456	TO:0000207	TO:0000539
LOC_Os01g10580	2	TO:0000303	TO:0000207
LOC_Os01g10700	1	TO:0000303
LOC_Os01g10710	1	TO:0000303
LOC_Os01g10820	1	TO:0000207
LOC_Os01g10830	1	TO:0000507
LOC_Os01g10840	3	TO:0000249	TO:0000207	TO:0000539
LOC_Os01g10890	1	TO:0000303
LOC_Os01g11054	3	TO:0000249	TO:0000303	TO:0000539
LOC_Os01g11110	3	TO:0000249	TO:0000303	TO:0000207
LOC_Os01g11150	1	TO:0000249
LOC_Os01g11160	1	TO:0000303
LOC_Os01g11270	1	TO:0000539
LOC_Os01g11340	1	TO:0000539
LOC_Os01g11350	5	TO:0000249	TO:0000014	TO:0000303	TO:0000207	TO:0000539
LOC_Os01g11370	3	TO:0000303	TO:0000456	TO:0000207
LOC_Os01g11460	2	TO:0000249	TO:0000507
LOC_Os01g11480	2	TO:0000249	TO:0000507
LOC_Os01g11490	2	TO:0000249	TO:0000507
LOC_Os01g11500	2	TO:0000249	TO:0000507
LOC_Os01g11520	2	TO:0000249	TO:0000507
LOC_Os01g11550	2	TO:0000456	TO:0000207
LOC_Os01g11570	1	TO:0000507
LOC_Os01g11580	4	TO:0000249	TO:0000014	TO:0000507	TO:0000207
LOC_Os01g11620	1	TO:0000507
LOC_Os01g11650	1	TO:0000507
LOC_Os01g11660	1	TO:0000507
LOC_Os01g11680	2	TO:0000014	TO:0000207
LOC_Os01g11700	1	TO:0000507
LOC_Os01g11710	1	TO:0000507
LOC_Os01g11730	1	TO:0000507
LOC_Os01g11740	1	TO:0000507
LOC_Os01g11760	1	TO:0000507
LOC_Os01g11790	1	TO:0000507
LOC_Os01g11940	5	TO:0000249	TO:0000303	TO:0000507	TO:0000456	TO:0000207
LOC_Os01g11946	5	TO:0000249	TO:0000303	TO:0000507	TO:0000456	TO:0000207
LOC_Os01g11952	6	TO:0000249	TO:0000303	TO:0000507	TO:0000456	TO:0000207	TO:0000539
LOC_Os01g11960	2	TO:0000249	TO:0000507
LOC_Os01g12030	2	TO:0000249	TO:0000014
LOC_Os01g12070	2	TO:0000249	TO:0000014
LOC_Os01g12160	3	TO:0000303	TO:0000456	TO:0000539
LOC_Os01g12290	1	TO:0000303
LOC_Os01g12304	1	TO:0000507
LOC_Os01g12310	4	TO:0000249	TO:0000014	TO:0000507	TO:0000207
LOC_Os01g12320	1	TO:0000507
LOC_Os01g12410	1	TO:0000303
LOC_Os01g12420	1	TO:0000303
LOC_Os01g12430	1	TO:0000303
LOC_Os01g12440	4	TO:0000249	TO:0000456	TO:0000207	TO:0000539
LOC_Os01g12470	1	TO:0000303
LOC_Os01g12560	2	TO:0000249	TO:0000539
LOC_Os01g12570	3	TO:0000249	TO:0000303	TO:0000539
LOC_Os01g12660	4	TO:0000303	TO:0000456	TO:0000207	TO:0000539
LOC_Os01g12730	2	TO:0000507	TO:0000539
LOC_Os01g12880	4	TO:0000249	TO:0000507	TO:0000456	TO:0000539
LOC_Os01g12900	1	TO:0000303
LOC_Os01g12950	2	TO:0000249	TO:0000507
LOC_Os01g13030	2	TO:0000249	TO:0000207
LOC_Os01g13080	2	TO:0000456	TO:0000207
LOC_Os01g13140	3	TO:0000249	TO:0000507	TO:0000539
LOC_Os01g13160	4	TO:0000249	TO:0000507	TO:0000456	TO:0000539
LOC_Os01g13170	2	TO:0000249	TO:0000507
LOC_Os01g13229	3	TO:0000014	TO:0000456	TO:0000207
LOC_Os01g13260	3	TO:0000014	TO:0000456	TO:0000207
LOC_Os01g13280	2	TO:0000249	TO:0000507
LOC_Os01g13310	3	TO:0000303	TO:0000507	TO:0000456
LOC_Os01g13320	1	TO:0000249
LOC_Os01g13350	3	TO:0000507	TO:0000456	TO:0000539
LOC_Os01g13360	2	TO:0000249	TO:0000507
LOC_Os01g13370	1	TO:0000456
LOC_Os01g13430	2	TO:0000456	TO:0000539
LOC_Os01g13480	1	TO:0000651
LOC_Os01g13520	1	TO:0000074
LOC_Os01g13550	1	TO:0000456
LOC_Os01g13560	1	TO:0000040
LOC_Os01g13730	2	TO:0000040	TO:0000456
LOC_Os01g13760	1	TO:0000074
LOC_Os01g13810	1	TO:0000074
LOC_Os01g13870	1	TO:0000074
LOC_Os01g13950	1	TO:0000456
LOC_Os01g14030	1	TO:0000456
LOC_Os01g14090	1	TO:0000456
LOC_Os01g14180	1	TO:0000074
LOC_Os01g14650	2	TO:0000040	TO:0000557
LOC_Os01g14660	2	TO:0000040	TO:0000557
LOC_Os01g14830	2	TO:0000040	TO:0000456
LOC_Os01g14900	1	TO:0000456
LOC_Os01g14950	1	TO:0000456
LOC_Os01g14970	1	TO:0000456
LOC_Os01g15000	1	TO:0000456
LOC_Os01g15010	1	TO:0000456
LOC_Os01g15039	1	TO:0000040
LOC_Os01g15110	1	TO:0000456
LOC_Os01g15300	2	TO:0000040	TO:0000456
LOC_Os01g15310	2	TO:0000040	TO:0000084
LOC_Os01g15490	2	TO:0000040	TO:0000084
LOC_Os01g15540	1	TO:0000456
LOC_Os01g15860	2	TO:0000040	TO:0000456
LOC_Os01g15900	1	TO:0000456
LOC_Os01g16030	1	TO:0000456
LOC_Os01g16110	1	TO:0000456
LOC_Os01g16190	1	TO:0000456
LOC_Os01g16290	1	TO:0000456
LOC_Os01g16414	1	TO:0000456
LOC_Os01g16470	1	TO:0000456
LOC_Os01g16510	1	TO:0000456
LOC_Os01g16520	2	TO:0000040	TO:0000084
LOC_Os01g16650	1	TO:0000456
LOC_Os01g16714	1	TO:0000456
LOC_Os01g16750	1	TO:0000456
LOC_Os01g16810	1	TO:0000456
LOC_Os01g16890	2	TO:0000040	TO:0000456
LOC_Os01g17000	1	TO:0000207
LOC_Os01g17010	1	TO:0000424
LOC_Os01g17170	2	TO:0000429	TO:0000424
LOC_Os01g17180	1	TO:0000424
LOC_Os01g17279	2	TO:0000207	TO:0000104
LOC_Os01g17402	2	TO:0000424	TO:0000207
LOC_Os01g17430	1	TO:0000424
LOC_Os01g18050	1	TO:0000424
LOC_Os01g18070	2	TO:0000424	TO:0000104
LOC_Os01g18110	2	TO:0000424	TO:0000104
LOC_Os01g18120	2	TO:0000424	TO:0000104
LOC_Os01g18230	1	TO:0000424
LOC_Os01g18280	1	TO:0000424
LOC_Os01g18320	2	TO:0000429	TO:0000424
LOC_Os01g18360	2	TO:0000424	TO:0000207
LOC_Os01g18670	1	TO:0000429
LOC_Os01g18890	1	TO:0000429
LOC_Os01g18910	1	TO:0000429
LOC_Os01g18930	1	TO:0000429
LOC_Os01g18950	1	TO:0000429
LOC_Os01g18970	1	TO:0000429
LOC_Os01g19020	1	TO:0000429
LOC_Os01g24940	1	TO:0000452
LOC_Os01g24980	1	TO:0000452
LOC_Os01g25010	1	TO:0000452
LOC_Os01g25386	2	TO:0000540	TO:0000452
LOC_Os01g25820	1	TO:0000452
LOC_Os01g26120	1	TO:0000540
LOC_Os01g26940	1	TO:0000090
LOC_Os01g27150	1	TO:0000090
LOC_Os01g27160	1	TO:0000090
LOC_Os01g28030	1	TO:0000090
LOC_Os01g38620	1	TO:0000084
LOC_Os01g38690	1	TO:0000180
LOC_Os01g38950	1	TO:0000180
LOC_Os01g39040	1	TO:0000180
LOC_Os01g39150	1	TO:0000180
LOC_Os01g39160	1	TO:0000180
LOC_Os01g39180	1	TO:0000180
LOC_Os01g39220	1	TO:0000180
LOC_Os01g39250	1	TO:0000180
LOC_Os01g39260	1	TO:0000180
LOC_Os01g39270	1	TO:0000180
LOC_Os01g40150	1	TO:0000180
LOC_Os01g40170	1	TO:0000180
LOC_Os01g40330	1	TO:0000180
LOC_Os01g40400	1	TO:0000180
LOC_Os01g40420	1	TO:0000180
LOC_Os01g40540	1	TO:0000180
LOC_Os01g40560	1	TO:0000180
LOC_Os01g40580	1	TO:0000180
LOC_Os01g40590	1	TO:0000180
LOC_Os01g40630	1	TO:0000180
LOC_Os01g40640	1	TO:0000180
LOC_Os01g40720	1	TO:0000180
LOC_Os01g42350	2	TO:0000525	TO:0000527
LOC_Os01g42370	2	TO:0000525	TO:0000527
LOC_Os01g42380	2	TO:0000525	TO:0000527
LOC_Os01g42400	2	TO:0000525	TO:0000527
LOC_Os01g42410	2	TO:0000525	TO:0000527
LOC_Os01g42470	2	TO:0000525	TO:0000527
LOC_Os01g42610	2	TO:0000525	TO:0000527
LOC_Os01g42900	2	TO:0000525	TO:0000527
LOC_Os01g42950	2	TO:0000525	TO:0000527
LOC_Os01g42960	2	TO:0000525	TO:0000527
LOC_Os01g43070	2	TO:0000525	TO:0000527
LOC_Os01g43100	2	TO:0000525	TO:0000527
LOC_Os01g43120	2	TO:0000525	TO:0000527
LOC_Os01g43130	2	TO:0000525	TO:0000527
LOC_Os01g43150	2	TO:0000525	TO:0000527
LOC_Os01g43160	2	TO:0000525	TO:0000527
LOC_Os01g43180	2	TO:0000525	TO:0000527
LOC_Os01g43490	2	TO:0000525	TO:0000527
LOC_Os01g43540	2	TO:0000525	TO:0000527
LOC_Os01g43550	2	TO:0000525	TO:0000527
LOC_Os01g43650	2	TO:0000525	TO:0000527
LOC_Os01g43700	2	TO:0000525	TO:0000527
LOC_Os01g43710	2	TO:0000525	TO:0000527
LOC_Os01g43720	2	TO:0000525	TO:0000527
LOC_Os01g43740	2	TO:0000525	TO:0000527
LOC_Os01g43750	2	TO:0000525	TO:0000527
LOC_Os01g43760	2	TO:0000525	TO:0000527
LOC_Os01g43774	2	TO:0000525	TO:0000527
LOC_Os01g43844	2	TO:0000525	TO:0000527
LOC_Os01g43851	2	TO:0000525	TO:0000527
LOC_Os01g43910	2	TO:0000525	TO:0000527
LOC_Os01g44090	2	TO:0000525	TO:0000527
LOC_Os01g44330	2	TO:0000525	TO:0000527
LOC_Os01g44970	2	TO:0000525	TO:0000527
LOC_Os01g44990	2	TO:0000525	TO:0000527
LOC_Os01g45060	2	TO:0000525	TO:0000527
LOC_Os01g45090	2	TO:0000525	TO:0000527
LOC_Os01g45190	3	TO:0000312	TO:0000525	TO:0000527
LOC_Os01g45250	1	TO:0000312
LOC_Os01g45320	1	TO:0000312
LOC_Os01g45360	2	TO:0000525	TO:0000527
LOC_Os01g45370	1	TO:0000312
LOC_Os01g45380	3	TO:0000312	TO:0000525	TO:0000527
LOC_Os01g45400	3	TO:0000312	TO:0000525	TO:0000527
LOC_Os01g45420	3	TO:0000312	TO:0000525	TO:0000527
LOC_Os01g45530	1	TO:0000312
LOC_Os01g45550	2	TO:0000525	TO:0000527
LOC_Os01g45620	3	TO:0000312	TO:0000525	TO:0000527
LOC_Os01g45760	2	TO:0000525	TO:0000527
LOC_Os01g46060	1	TO:0000312
LOC_Os01g46070	3	TO:0000456	TO:0000525	TO:0000527
LOC_Os01g46240	1	TO:0000456
LOC_Os01g46250	1	TO:0000456
LOC_Os01g46290	1	TO:0000456
LOC_Os01g46510	1	TO:0000456
LOC_Os01g46700	1	TO:0000456
LOC_Os01g46870	1	TO:0000456
LOC_Os01g47530	1	TO:0000152
LOC_Os01g47635	2	TO:0000152	TO:0000430
LOC_Os01g47660	1	TO:0000544
LOC_Os01g47690	3	TO:0000544	TO:0000253	TO:0000532
LOC_Os01g47730	1	TO:0000532
LOC_Os01g47750	2	TO:0000253	TO:0000502
LOC_Os01g47760	2	TO:0000544	TO:0000152
LOC_Os01g47780	1	TO:0000532
LOC_Os01g47810	1	TO:0000544
LOC_Os01g47820	1	TO:0000544
LOC_Os01g47840	1	TO:0000544
LOC_Os01g47900	1	TO:0000544
LOC_Os01g48000	1	TO:0000544
LOC_Os01g48020	1	TO:0000544
LOC_Os01g48040	1	TO:0000544
LOC_Os01g48060	1	TO:0000532
LOC_Os01g48200	2	TO:0000544	TO:0000532
LOC_Os01g48210	2	TO:0000253	TO:0000502
LOC_Os01g48270	2	TO:0000424	TO:0000456
LOC_Os01g48280	3	TO:0000544	TO:0000370	TO:0000532
LOC_Os01g48290	2	TO:0000456	TO:0000180
LOC_Os01g48330	3	TO:0000424	TO:0000370	TO:0000180
LOC_Os01g48370	3	TO:0000456	TO:0000370	TO:0000180
LOC_Os01g48380	2	TO:0000424	TO:0000180
LOC_Os01g48410	3	TO:0000544	TO:0000424	TO:0000456
LOC_Os01g48420	1	TO:0000424
LOC_Os01g48444	5	TO:0000544	TO:0000424	TO:0000370	TO:0000532	TO:0000180
LOC_Os01g48540	5	TO:0000544	TO:0000424	TO:0000370	TO:0000532	TO:0000180
LOC_Os01g48580	3	TO:0000544	TO:0000370	TO:0000532
LOC_Os01g48600	2	TO:0000424	TO:0000180
LOC_Os01g48680	3	TO:0000456	TO:0000532	TO:0000180
LOC_Os01g48700	1	TO:0000180
LOC_Os01g48770	1	TO:0000544
LOC_Os01g48790	1	TO:0000370
LOC_Os01g48810	2	TO:0000544	TO:0000424
LOC_Os01g48850	4	TO:0000544	TO:0000370	TO:0000532	TO:0000430
LOC_Os01g48900	4	TO:0000544	TO:0000456	TO:0000370	TO:0000532
LOC_Os01g48910	2	TO:0000424	TO:0000532
LOC_Os01g48960	2	TO:0000544	TO:0000424
LOC_Os01g49000	4	TO:0000544	TO:0000424	TO:0000456	TO:0000370
LOC_Os01g49010	1	TO:0000544
LOC_Os01g49120	2	TO:0000544	TO:0000424
LOC_Os01g49160	1	TO:0000456
LOC_Os01g49180	2	TO:0000544	TO:0000180
LOC_Os01g49190	1	TO:0000370
LOC_Os01g49250	1	TO:0000456
LOC_Os01g49270	1	TO:0000456
LOC_Os01g49280	1	TO:0000370
LOC_Os01g49290	5	TO:0000327	TO:0000424	TO:0000456	TO:0000370	TO:0000445
LOC_Os01g49350	2	TO:0000424	TO:0000370
LOC_Os01g49360	1	TO:0000424
LOC_Os01g49430	3	TO:0000370	TO:0000449	TO:0000180
LOC_Os01g49580	3	TO:0000370	TO:0000449	TO:0000445
LOC_Os01g49614	3	TO:0000370	TO:0000449	TO:0000445
LOC_Os01g49640	4	TO:0000327	TO:0000424	TO:0000456	TO:0000370
LOC_Os01g49650	2	TO:0000424	TO:0000370
LOC_Os01g49690	6	TO:0000424	TO:0000456	TO:0000370	TO:0000449	TO:0000445	TO:0000180
LOC_Os01g49710	1	TO:0000370
LOC_Os01g49720	1	TO:0000370
LOC_Os01g49760	2	TO:0000327	TO:0000456
LOC_Os01g49830	3	TO:0000456	TO:0000370	TO:0000180
LOC_Os01g49890	2	TO:0000424	TO:0000370
LOC_Os01g50010	2	TO:0000424	TO:0000370
LOC_Os01g50030	3	TO:0000327	TO:0000449	TO:0000180
LOC_Os01g50040	3	TO:0000424	TO:0000449	TO:0000180
LOC_Os01g50050	4	TO:0000327	TO:0000424	TO:0000449	TO:0000180
LOC_Os01g50060	2	TO:0000424	TO:0000370
LOC_Os01g50080	5	TO:0000424	TO:0000396	TO:0000370	TO:0000449	TO:0000180
LOC_Os01g50100	5	TO:0000424	TO:0000396	TO:0000370	TO:0000449	TO:0000180
LOC_Os01g50110	4	TO:0000424	TO:0000456	TO:0000370	TO:0000445
LOC_Os01g50160	5	TO:0000424	TO:0000396	TO:0000370	TO:0000449	TO:0000180
LOC_Os01g50370	5	TO:0000424	TO:0000370	TO:0000449	TO:0000445	TO:0000180
LOC_Os01g50400	5	TO:0000424	TO:0000370	TO:0000449	TO:0000445	TO:0000180
LOC_Os01g50410	4	TO:0000424	TO:0000370	TO:0000449	TO:0000180
LOC_Os01g50420	4	TO:0000424	TO:0000370	TO:0000449	TO:0000180
LOC_Os01g50490	1	TO:0000424
LOC_Os01g50520	1	TO:0000424
LOC_Os01g50530	1	TO:0000424
LOC_Os01g50580	2	TO:0000424	TO:0000449
LOC_Os01g50590	1	TO:0000424
LOC_Os01g50616	5	TO:0000327	TO:0000424	TO:0000370	TO:0000449	TO:0000180
LOC_Os01g50680	2	TO:0000456	TO:0000180
LOC_Os01g50690	4	TO:0000424	TO:0000456	TO:0000370	TO:0000445
LOC_Os01g50720	2	TO:0000456	TO:0000445
LOC_Os01g50760	4	TO:0000327	TO:0000424	TO:0000449	TO:0000180
LOC_Os01g50770	3	TO:0000424	TO:0000456	TO:0000370
LOC_Os01g50860	1	TO:0000449
LOC_Os01g50980	3	TO:0000327	TO:0000449	TO:0000445
LOC_Os01g51050	1	TO:0000327
LOC_Os01g51060	1	TO:0000449
LOC_Os01g51140	2	TO:0000243	TO:0000445
LOC_Os01g51170	1	TO:0000445
LOC_Os01g51210	2	TO:0000457	TO:0000445
LOC_Os01g51250	1	TO:0000243
LOC_Os01g51260	2	TO:0000243	TO:0000445
LOC_Os01g51290	2	TO:0000449	TO:0000445
LOC_Os01g51360	2	TO:0000327	TO:0000278
LOC_Os01g51380	1	TO:0000396
LOC_Os01g51390	2	TO:0000449	TO:0000445
LOC_Os01g51570	1	TO:0000327
LOC_Os01g51620	1	TO:0000445
LOC_Os01g51780	2	TO:0000457	TO:0000445
LOC_Os01g51810	1	TO:0000445
LOC_Os01g51870	1	TO:0000449
LOC_Os01g51890	1	TO:0000457
LOC_Os01g51920	2	TO:0000327	TO:0000449
LOC_Os01g51990	1	TO:0000449
LOC_Os01g52180	1	TO:0000327
LOC_Os01g52250	1	TO:0000449
LOC_Os01g52514	2	TO:0000346	TO:0000632
LOC_Os01g52530	1	TO:0000346
LOC_Os01g52540	2	TO:0000346	TO:0000632
LOC_Os01g52550	2	TO:0000278	TO:0000346
LOC_Os01g52560	1	TO:0000346
LOC_Os01g52650	1	TO:0000346
LOC_Os01g52660	1	TO:0000346
LOC_Os01g52680	3	TO:0000278	TO:0000346	TO:0000632
LOC_Os01g52730	1	TO:0000632
LOC_Os01g52740	1	TO:0000632
LOC_Os01g52960	2	TO:0000346	TO:0000632
LOC_Os01g53200	2	TO:0000346	TO:0000632
LOC_Os01g53210	2	TO:0000346	TO:0000455
LOC_Os01g53250	1	TO:0000632
LOC_Os01g53294	2	TO:0000346	TO:0000455
LOC_Os01g53670	1	TO:0000346
LOC_Os01g53680	1	TO:0000462
LOC_Os01g53710	4	TO:0000227	TO:0000090	TO:0000207	TO:0000445
LOC_Os01g53800	4	TO:0000457	TO:0000279	TO:0000346	TO:0000632
LOC_Os01g53810	4	TO:0000457	TO:0000279	TO:0000346	TO:0000632
LOC_Os01g53880	2	TO:0000457	TO:0000346
LOC_Os01g53910	2	TO:0000462	TO:0000346
LOC_Os01g53930	1	TO:0000462
LOC_Os01g54010	2	TO:0000279	TO:0000632
LOC_Os01g54030	1	TO:0000462
LOC_Os01g54080	1	TO:0000462
LOC_Os01g54180	1	TO:0000462
LOC_Os01g54210	2	TO:0000279	TO:0000632
LOC_Os01g54350	1	TO:0000279
LOC_Os01g54450	2	TO:0000462	TO:0000632
LOC_Os01g54700	1	TO:0000279
LOC_Os01g54910	1	TO:0000519
LOC_Os01g54969	1	TO:0000462
LOC_Os01g54990	1	TO:0000279
LOC_Os01g55170	2	TO:0000279	TO:0000632
LOC_Os01g55240	1	TO:0000279
LOC_Os01g55350	1	TO:0000632
LOC_Os01g55780	2	TO:0000303	TO:0000306
LOC_Os01g55799	1	TO:0000519
LOC_Os01g55940	1	TO:0000303
LOC_Os01g55974	1	TO:0000519
LOC_Os01g56190	1	TO:0000303
LOC_Os01g56210	1	TO:0000519
LOC_Os01g56230	1	TO:0000598
LOC_Os01g56310	3	TO:0000303	TO:0000598	TO:0000519
LOC_Os01g56330	1	TO:0000303
LOC_Os01g56380	1	TO:0000519
LOC_Os01g56400	1	TO:0000519
LOC_Os01g56460	6	TO:0000303	TO:0000598	TO:0000456	TO:0000519	TO:0000445	TO:0000180
LOC_Os01g56490	1	TO:0000303
LOC_Os01g56520	2	TO:0000180	TO:0000181
LOC_Os01g56540	2	TO:0000519	TO:0000181
LOC_Os01g56570	3	TO:0000445	TO:0000180	TO:0000181
LOC_Os01g56580	3	TO:0000519	TO:0000445	TO:0000180
LOC_Os01g56590	1	TO:0000456
LOC_Os01g56600	1	TO:0000456
LOC_Os01g56620	3	TO:0000456	TO:0000519	TO:0000445
LOC_Os01g56640	2	TO:0000180	TO:0000181
LOC_Os01g56690	1	TO:0000519
LOC_Os01g56710	1	TO:0000519
LOC_Os01g56740	1	TO:0000519
LOC_Os01g56790	1	TO:0000180
LOC_Os01g56800	2	TO:0000303	TO:0000456
LOC_Os01g56820	3	TO:0000598	TO:0000445	TO:0000180
LOC_Os01g56870	1	TO:0000519
LOC_Os01g56880	3	TO:0000303	TO:0000456	TO:0000180
LOC_Os01g57073	3	TO:0000445	TO:0000180	TO:0000181
LOC_Os01g57110	6	TO:0000303	TO:0000598	TO:0000456	TO:0000445	TO:0000180	TO:0000181
LOC_Os01g57210	3	TO:0000303	TO:0000456	TO:0000180
LOC_Os01g57350	7	TO:0000303	TO:0000598	TO:0000456	TO:0000449	TO:0000445	TO:0000180	TO:0000181
LOC_Os01g57360	4	TO:0000456	TO:0000449	TO:0000180	TO:0000181
LOC_Os01g57390	3	TO:0000303	TO:0000180	TO:0000181
LOC_Os01g57400	2	TO:0000180	TO:0000181
LOC_Os01g57410	2	TO:0000445	TO:0000180
LOC_Os01g57420	7	TO:0000303	TO:0000598	TO:0000456	TO:0000449	TO:0000445	TO:0000180	TO:0000181
LOC_Os01g57480	1	TO:0000303
LOC_Os01g57490	1	TO:0000303
LOC_Os01g57510	1	TO:0000303
LOC_Os01g57560	2	TO:0000303	TO:0000445
LOC_Os01g57580	2	TO:0000456	TO:0000445
LOC_Os01g57610	2	TO:0000303	TO:0000456
LOC_Os01g57630	2	TO:0000445	TO:0000180
LOC_Os01g57720	3	TO:0000303	TO:0000456	TO:0000445
LOC_Os01g57770	1	TO:0000456
LOC_Os01g57880	3	TO:0000598	TO:0000449	TO:0000180
LOC_Os01g57890	4	TO:0000598	TO:0000456	TO:0000445	TO:0000180
LOC_Os01g57910	1	TO:0000449
LOC_Os01g57940	1	TO:0000180
LOC_Os01g57962	1	TO:0000598
LOC_Os01g57964	1	TO:0000598
LOC_Os01g58036	1	TO:0000598
LOC_Os01g58037	1	TO:0000598
LOC_Os01g58049	1	TO:0000598
LOC_Os01g58080	2	TO:0000445	TO:0000180
LOC_Os01g58194	2	TO:0000456	TO:0000180
LOC_Os01g58240	2	TO:0000598	TO:0000180
LOC_Os01g58270	5	TO:0000303	TO:0000598	TO:0000456	TO:0000449	TO:0000180
LOC_Os01g58280	3	TO:0000598	TO:0000449	TO:0000180
LOC_Os01g58290	2	TO:0000598	TO:0000180
LOC_Os01g58380	3	TO:0000449	TO:0000180	TO:0000181
LOC_Os01g58400	2	TO:0000456	TO:0000181
LOC_Os01g58420	2	TO:0000456	TO:0000180
LOC_Os01g58610	1	TO:0000449
LOC_Os01g58640	2	TO:0000456	TO:0000180
LOC_Os01g58730	1	TO:0000456
LOC_Os01g58740	5	TO:0000495	TO:0000456	TO:0000449	TO:0000180	TO:0000181
LOC_Os01g58780	1	TO:0000495
LOC_Os01g58790	1	TO:0000449
LOC_Os01g58860	3	TO:0000598	TO:0000445	TO:0000180
LOC_Os01g58890	3	TO:0000040	TO:0000449	TO:0000445
LOC_Os01g59120	2	TO:0000456	TO:0000445
LOC_Os01g59150	1	TO:0000382
LOC_Os01g59360	2	TO:0000449	TO:0000445
LOC_Os01g59450	3	TO:0000040	TO:0000449	TO:0000445
LOC_Os01g59490	2	TO:0000180	TO:0000181
LOC_Os01g59500	4	TO:0000040	TO:0000456	TO:0000449	TO:0000445
LOC_Os01g59510	3	TO:0000456	TO:0000445	TO:0000181
LOC_Os01g59600	5	TO:0000456	TO:0000449	TO:0000445	TO:0000180	TO:0000181
LOC_Os01g59620	2	TO:0000180	TO:0000181
LOC_Os01g59640	2	TO:0000382	TO:0000445
LOC_Os01g59660	2	TO:0000456	TO:0000445
LOC_Os01g59730	3	TO:0000040	TO:0000456	TO:0000445
LOC_Os01g59780	3	TO:0000382	TO:0000456	TO:0000180
LOC_Os01g59790	1	TO:0000456
LOC_Os01g59850	5	TO:0000382	TO:0000449	TO:0000445	TO:0000180	TO:0000181
LOC_Os01g59890	2	TO:0000445	TO:0000180
LOC_Os01g59930	1	TO:0000180
LOC_Os01g60000	2	TO:0000445	TO:0000180
LOC_Os01g60010	2	TO:0000445	TO:0000180
LOC_Os01g60020	2	TO:0000382	TO:0000445
LOC_Os01g60040	1	TO:0000456
LOC_Os01g60080	1	TO:0000382
LOC_Os01g60190	2	TO:0000382	TO:0000449
LOC_Os01g60230	3	TO:0000382	TO:0000445	TO:0000180
LOC_Os01g60260	1	TO:0000449
LOC_Os01g60270	3	TO:0000382	TO:0000445	TO:0000180
LOC_Os01g60360	1	TO:0000449
LOC_Os01g60410	1	TO:0000449
LOC_Os01g60540	1	TO:0000379
LOC_Os01g61030	1	TO:0000507
LOC_Os01g61170	1	TO:0000507
LOC_Os01g61180	1	TO:0000507
LOC_Os01g61200	2	TO:0000507	TO:0000455
LOC_Os01g61410	1	TO:0000507
LOC_Os01g61470	1	TO:0000507
LOC_Os01g61480	1	TO:0000455
LOC_Os01g61570	1	TO:0000507
LOC_Os01g61710	1	TO:0000507
LOC_Os01g61880	2	TO:0000507	TO:0000455
LOC_Os01g61920	1	TO:0000507
LOC_Os01g62040	1	TO:0000507
LOC_Os01g62230	1	TO:0000507
LOC_Os01g62244	1	TO:0000507
LOC_Os01g62300	1	TO:0000507
LOC_Os01g62370	1	TO:0000507
LOC_Os01g62410	1	TO:0000455
LOC_Os01g62460	1	TO:0000507
LOC_Os01g62640	1	TO:0000507
LOC_Os01g62890	1	TO:0000507
LOC_Os01g62950	1	TO:0000507
LOC_Os01g62990	1	TO:0000455
LOC_Os01g63160	1	TO:0000455
LOC_Os01g64690	1	TO:0000084
LOC_Os01g65070	4	TO:0000327	TO:0000152	TO:0000346	TO:0000136
LOC_Os01g65230	2	TO:0000152	TO:0000346
LOC_Os01g65260	2	TO:0000346	TO:0000207
LOC_Os01g65480	1	TO:0000152
LOC_Os01g65490	1	TO:0000152
LOC_Os01g65500	2	TO:0000152	TO:0000346
LOC_Os01g65520	2	TO:0000346	TO:0000207
LOC_Os01g65590	1	TO:0000152
LOC_Os01g65650	2	TO:0000128	TO:0000278
LOC_Os01g65850	5	TO:0000128	TO:0000152	TO:0000346	TO:0000207	TO:0000136
LOC_Os01g65900	3	TO:0000152	TO:0000346	TO:0000136
LOC_Os01g65920	2	TO:0000152	TO:0000346
LOC_Os01g66010	1	TO:0000351
LOC_Os01g66020	1	TO:0000128
LOC_Os01g66030	7	TO:0000351	TO:0000128	TO:0000278	TO:0000152	TO:0000346	TO:0000207	TO:0000136
LOC_Os01g66070	3	TO:0000128	TO:0000346	TO:0000136
LOC_Os01g66120	2	TO:0000128	TO:0000207
LOC_Os01g66140	3	TO:0000346	TO:0000207	TO:0000136
LOC_Os01g66270	3	TO:0000152	TO:0000346	TO:0000207
LOC_Os01g66290	7	TO:0000351	TO:0000128	TO:0000278	TO:0000152	TO:0000346	TO:0000207	TO:0000136
LOC_Os01g66300	2	TO:0000152	TO:0000346
LOC_Os01g66490	2	TO:0000128	TO:0000207
LOC_Os01g66500	2	TO:0000396	TO:0000207
LOC_Os01g66510	2	TO:0000128	TO:0000136
LOC_Os01g66590	2	TO:0000128	TO:0000207
LOC_Os01g66610	1	TO:0000170
LOC_Os01g66640	1	TO:0000170
LOC_Os01g66680	1	TO:0000170
LOC_Os01g66690	1	TO:0000128
LOC_Os01g66710	1	TO:0000128
LOC_Os01g66860	1	TO:0000128
LOC_Os01g66870	1	TO:0000170
LOC_Os01g66890	1	TO:0000170
LOC_Os01g66940	3	TO:0000396	TO:0000346	TO:0000207
LOC_Os01g67010	1	TO:0000128
LOC_Os01g67030	1	TO:0000128
LOC_Os01g67100	1	TO:0000346
LOC_Os01g67126	1	TO:0000207
LOC_Os01g67134	1	TO:0000207
LOC_Os01g67160	3	TO:0000128	TO:0000152	TO:0000207
LOC_Os01g67240	1	TO:0000152
LOC_Os01g67364	3	TO:0000128	TO:0000152	TO:0000207
LOC_Os01g67390	1	TO:0000346
LOC_Os01g67410	3	TO:0000152	TO:0000346	TO:0000207
LOC_Os01g67420	5	TO:0000327	TO:0000128	TO:0000152	TO:0000346	TO:0000136
LOC_Os01g67430	6	TO:0000327	TO:0000128	TO:0000278	TO:0000152	TO:0000346	TO:0000136
LOC_Os01g67450	6	TO:0000327	TO:0000128	TO:0000278	TO:0000152	TO:0000346	TO:0000136
LOC_Os01g67530	1	TO:0000128
LOC_Os01g67540	1	TO:0000128
LOC_Os01g67580	4	TO:0000278	TO:0000152	TO:0000346	TO:0000207
LOC_Os01g67650	3	TO:0000152	TO:0000346	TO:0000136
LOC_Os01g67670	3	TO:0000152	TO:0000346	TO:0000136
LOC_Os01g67720	2	TO:0000152	TO:0000346
LOC_Os01g67740	1	TO:0000207
LOC_Os01g67770	3	TO:0000152	TO:0000346	TO:0000207
LOC_Os01g67850	1	TO:0000495
LOC_Os01g67860	1	TO:0000278
LOC_Os01g67920	1	TO:0000170
LOC_Os01g67970	7	TO:0000495	TO:0000152	TO:0000346	TO:0000605	TO:0000170	TO:0000207	TO:0000136
LOC_Os01g68000	1	TO:0000136
LOC_Os01g68010	3	TO:0000346	TO:0000605	TO:0000207
LOC_Os01g68020	1	TO:0000170
LOC_Os01g68120	3	TO:0000605	TO:0000207	TO:0000136
LOC_Os01g68320	6	TO:0000137	TO:0000135	TO:0000456	TO:0000280	TO:0000207	TO:0000180
LOC_Os01g68330	5	TO:0000641	TO:0000424	TO:0000280	TO:0000207	TO:0000180
LOC_Os01g68480	4	TO:0000137	TO:0000424	TO:0000280	TO:0000180
LOC_Os01g68490	2	TO:0000424	TO:0000180
LOC_Os01g68510	1	TO:0000641
LOC_Os01g68524	2	TO:0000424	TO:0000180
LOC_Os01g68540	1	TO:0000424
LOC_Os01g68610	2	TO:0000424	TO:0000180
LOC_Os01g68620	5	TO:0000137	TO:0000135	TO:0000456	TO:0000207	TO:0000180
LOC_Os01g68630	1	TO:0000641
LOC_Os01g68680	4	TO:0000641	TO:0000135	TO:0000424	TO:0000180
LOC_Os01g68700	2	TO:0000424	TO:0000456
LOC_Os01g68710	2	TO:0000352	TO:0000641
LOC_Os01g68750	2	TO:0000424	TO:0000456
LOC_Os01g68760	1	TO:0000180
LOC_Os01g68790	2	TO:0000424	TO:0000180
LOC_Os01g68890	4	TO:0000641	TO:0000424	TO:0000280	TO:0000180
LOC_Os01g68940	1	TO:0000424
LOC_Os01g68950	1	TO:0000424
LOC_Os01g69010	1	TO:0000280
LOC_Os01g69030	2	TO:0000137	TO:0000424
LOC_Os01g69060	2	TO:0000135	TO:0000456
LOC_Os01g69070	4	TO:0000641	TO:0000424	TO:0000207	TO:0000180
LOC_Os01g69080	2	TO:0000424	TO:0000280
LOC_Os01g69090	4	TO:0000641	TO:0000424	TO:0000280	TO:0000180
LOC_Os01g69130	4	TO:0000424	TO:0000269	TO:0000456	TO:0000207
LOC_Os01g69140	8	TO:0000352	TO:0000641	TO:0000135	TO:0000424	TO:0000269	TO:0000152	TO:0000207	TO:0000180
LOC_Os01g69160	8	TO:0000352	TO:0000641	TO:0000135	TO:0000424	TO:0000269	TO:0000152	TO:0000207	TO:0000180
LOC_Os01g69174	8	TO:0000352	TO:0000641	TO:0000135	TO:0000424	TO:0000269	TO:0000152	TO:0000207	TO:0000180
LOC_Os01g69190	8	TO:0000352	TO:0000641	TO:0000135	TO:0000424	TO:0000269	TO:0000152	TO:0000207	TO:0000180
LOC_Os01g69200	8	TO:0000352	TO:0000641	TO:0000135	TO:0000424	TO:0000269	TO:0000152	TO:0000207	TO:0000180
LOC_Os01g69210	7	TO:0000352	TO:0000641	TO:0000135	TO:0000424	TO:0000269	TO:0000152	TO:0000180
LOC_Os01g69230	1	TO:0000456
LOC_Os01g69240	5	TO:0000641	TO:0000424	TO:0000152	TO:0000280	TO:0000180
LOC_Os01g69830	7	TO:0000137	TO:0000135	TO:0000424	TO:0000269	TO:0000152	TO:0000456	TO:0000207
LOC_Os01g69900	8	TO:0000641	TO:0000135	TO:0000424	TO:0000269	TO:0000152	TO:0000280	TO:0000207	TO:0000180
LOC_Os01g69910	4	TO:0000354	TO:0000135	TO:0000269	TO:0000280
LOC_Os01g69920	11	TO:0000354	TO:0000641	TO:0000137	TO:0000135	TO:0000424	TO:0000269	TO:0000152	TO:0000456	TO:0000280	TO:0000207	TO:0000180
LOC_Os01g69970	4	TO:0000137	TO:0000135	TO:0000456	TO:0000207
LOC_Os01g69980	7	TO:0000641	TO:0000137	TO:0000135	TO:0000269	TO:0000152	TO:0000456	TO:0000207
LOC_Os01g70010	5	TO:0000354	TO:0000137	TO:0000135	TO:0000456	TO:0000207
LOC_Os01g70050	3	TO:0000641	TO:0000269	TO:0000152
LOC_Os01g70060	1	TO:0000269
LOC_Os01g70090	3	TO:0000424	TO:0000456	TO:0000280
LOC_Os01g70100	1	TO:0000456
LOC_Os01g70110	8	TO:0000128	TO:0000137	TO:0000135	TO:0000014	TO:0000382	TO:0000586	TO:0000453	TO:0000207
LOC_Os01g70130	2	TO:0000128	TO:0000152
LOC_Os01g70140	6	TO:0000641	TO:0000382	TO:0000152	TO:0000346	TO:0000211	TO:0000453
LOC_Os01g70170	7	TO:0000128	TO:0000137	TO:0000014	TO:0000382	TO:0000152	TO:0000211	TO:0000453
LOC_Os01g70180	5	TO:0000128	TO:0000586	TO:0000211	TO:0000453	TO:0000374
LOC_Os01g70190	5	TO:0000128	TO:0000586	TO:0000211	TO:0000453	TO:0000374
LOC_Os01g70200	5	TO:0000128	TO:0000586	TO:0000211	TO:0000453	TO:0000374
LOC_Os01g70210	4	TO:0000327	TO:0000382	TO:0000269	TO:0000374
LOC_Os01g70220	4	TO:0000641	TO:0000586	TO:0000269	TO:0000374
LOC_Os01g70270	7	TO:0000128	TO:0000641	TO:0000382	TO:0000152	TO:0000346	TO:0000374	TO:0000207
LOC_Os01g70300	1	TO:0000211
LOC_Os01g70310	1	TO:0000456
LOC_Os01g70360	12	TO:0000206	TO:0000224	TO:0000327	TO:0000128	TO:0000641	TO:0000145	TO:0000382	TO:0000515	TO:0000211	TO:0000085	TO:0000374	TO:0000446
LOC_Os01g70370	12	TO:0000206	TO:0000224	TO:0000327	TO:0000128	TO:0000641	TO:0000145	TO:0000382	TO:0000515	TO:0000211	TO:0000085	TO:0000374	TO:0000446
LOC_Os01g70380	12	TO:0000206	TO:0000224	TO:0000327	TO:0000128	TO:0000641	TO:0000145	TO:0000382	TO:0000515	TO:0000211	TO:0000085	TO:0000374	TO:0000446
LOC_Os01g70410	5	TO:0000641	TO:0000135	TO:0000382	TO:0000152	TO:0000207
LOC_Os01g70490	4	TO:0000224	TO:0000641	TO:0000346	TO:0000280
LOC_Os01g70520	1	TO:0000206
LOC_Os01g70525	2	TO:0000128	TO:0000515
LOC_Os01g70570	13	TO:0000206	TO:0000224	TO:0000327	TO:0000128	TO:0000382	TO:0000269	TO:0000515	TO:0000456	TO:0000211	TO:0000280	TO:0000374	TO:0000136	TO:0000446
LOC_Os01g70590	2	TO:0000224	TO:0000641
LOC_Os01g70600	2	TO:0000224	TO:0000641
LOC_Os01g70610	2	TO:0000224	TO:0000641
LOC_Os01g70650	5	TO:0000224	TO:0000641	TO:0000145	TO:0000346	TO:0000280
LOC_Os01g70660	4	TO:0000224	TO:0000641	TO:0000346	TO:0000280
LOC_Os01g70700	9	TO:0000206	TO:0000224	TO:0000128	TO:0000641	TO:0000137	TO:0000135	TO:0000269	TO:0000152	TO:0000456
LOC_Os01g70770	1	TO:0000661
LOC_Os01g70780	4	TO:0000206	TO:0000128	TO:0000211	TO:0000136
LOC_Os01g70790	1	TO:0000446
LOC_Os01g70840	15	TO:0000206	TO:0000224	TO:0000327	TO:0000128	TO:0000135	TO:0000382	TO:0000661	TO:0000269	TO:0000152	TO:0000346	TO:0000515	TO:0000456	TO:0000211	TO:0000085	TO:0000136
LOC_Os01g70850	15	TO:0000206	TO:0000224	TO:0000327	TO:0000128	TO:0000135	TO:0000382	TO:0000661	TO:0000269	TO:0000152	TO:0000346	TO:0000515	TO:0000456	TO:0000211	TO:0000085	TO:0000136
LOC_Os01g70860	15	TO:0000206	TO:0000224	TO:0000327	TO:0000128	TO:0000135	TO:0000382	TO:0000661	TO:0000269	TO:0000152	TO:0000346	TO:0000515	TO:0000456	TO:0000211	TO:0000085	TO:0000136
LOC_Os01g70870	5	TO:0000137	TO:0000135	TO:0000269	TO:0000152	TO:0000456
LOC_Os01g70880	6	TO:0000206	TO:0000137	TO:0000145	TO:0000382	TO:0000515	TO:0000446
LOC_Os01g70890	6	TO:0000206	TO:0000137	TO:0000145	TO:0000382	TO:0000515	TO:0000446
LOC_Os01g70920	15	TO:0000224	TO:0000327	TO:0000128	TO:0000137	TO:0000135	TO:0000145	TO:0000382	TO:0000269	TO:0000152	TO:0000346	TO:0000515	TO:0000456	TO:0000211	TO:0000280	TO:0000374
LOC_Os01g70930	1	TO:0000211
LOC_Os01g70940	4	TO:0000224	TO:0000641	TO:0000346	TO:0000280
LOC_Os01g70950	5	TO:0000206	TO:0000224	TO:0000128	TO:0000269	TO:0000515
LOC_Os01g70990	12	TO:0000206	TO:0000224	TO:0000128	TO:0000641	TO:0000135	TO:0000661	TO:0000269	TO:0000152	TO:0000515	TO:0000211	TO:0000085	TO:0000374
LOC_Os01g71000	2	TO:0000128	TO:0000515
LOC_Os01g71010	15	TO:0000206	TO:0000224	TO:0000327	TO:0000128	TO:0000135	TO:0000382	TO:0000661	TO:0000269	TO:0000152	TO:0000346	TO:0000515	TO:0000456	TO:0000211	TO:0000085	TO:0000136
LOC_Os01g71050	4	TO:0000206	TO:0000641	TO:0000661	TO:0000456
LOC_Os01g71230	6	TO:0000206	TO:0000224	TO:0000515	TO:0000211	TO:0000374	TO:0000446
LOC_Os01g71240	12	TO:0000128	TO:0000641	TO:0000137	TO:0000135	TO:0000145	TO:0000382	TO:0000269	TO:0000152	TO:0000346	TO:0000456	TO:0000280	TO:0000446
LOC_Os01g71256	1	TO:0000145
LOC_Os01g71270	1	TO:0000206
LOC_Os01g71280	17	TO:0000206	TO:0000224	TO:0000327	TO:0000128	TO:0000135	TO:0000382	TO:0000661	TO:0000269	TO:0000152	TO:0000346	TO:0000515	TO:0000456	TO:0000211	TO:0000085	TO:0000374	TO:0000136	TO:0000446
LOC_Os01g71340	17	TO:0000206	TO:0000224	TO:0000327	TO:0000128	TO:0000641	TO:0000135	TO:0000382	TO:0000661	TO:0000269	TO:0000152	TO:0000346	TO:0000515	TO:0000456	TO:0000211	TO:0000085	TO:0000374	TO:0000136
LOC_Os01g71350	17	TO:0000206	TO:0000224	TO:0000327	TO:0000128	TO:0000641	TO:0000135	TO:0000382	TO:0000661	TO:0000269	TO:0000152	TO:0000346	TO:0000515	TO:0000456	TO:0000211	TO:0000085	TO:0000374	TO:0000136
LOC_Os01g71380	17	TO:0000206	TO:0000224	TO:0000327	TO:0000128	TO:0000641	TO:0000135	TO:0000382	TO:0000661	TO:0000269	TO:0000152	TO:0000346	TO:0000515	TO:0000456	TO:0000211	TO:0000085	TO:0000374	TO:0000136
LOC_Os01g71400	17	TO:0000206	TO:0000224	TO:0000327	TO:0000128	TO:0000641	TO:0000135	TO:0000382	TO:0000661	TO:0000269	TO:0000152	TO:0000346	TO:0000515	TO:0000456	TO:0000211	TO:0000085	TO:0000374	TO:0000136
LOC_Os01g71410	17	TO:0000206	TO:0000224	TO:0000327	TO:0000128	TO:0000641	TO:0000135	TO:0000382	TO:0000661	TO:0000269	TO:0000152	TO:0000346	TO:0000515	TO:0000456	TO:0000211	TO:0000085	TO:0000374	TO:0000136
LOC_Os01g71440	2	TO:0000128	TO:0000515
LOC_Os01g71460	2	TO:0000128	TO:0000515
LOC_Os01g71474	17	TO:0000206	TO:0000224	TO:0000327	TO:0000128	TO:0000641	TO:0000135	TO:0000382	TO:0000661	TO:0000269	TO:0000152	TO:0000346	TO:0000515	TO:0000456	TO:0000211	TO:0000085	TO:0000374	TO:0000136
LOC_Os01g71540	2	TO:0000128	TO:0000515
LOC_Os01g71650	17	TO:0000206	TO:0000224	TO:0000327	TO:0000128	TO:0000641	TO:0000135	TO:0000382	TO:0000661	TO:0000269	TO:0000152	TO:0000346	TO:0000515	TO:0000456	TO:0000211	TO:0000085	TO:0000374	TO:0000136
LOC_Os01g71670	17	TO:0000206	TO:0000224	TO:0000327	TO:0000128	TO:0000641	TO:0000135	TO:0000382	TO:0000661	TO:0000269	TO:0000152	TO:0000346	TO:0000515	TO:0000456	TO:0000211	TO:0000085	TO:0000374	TO:0000136
LOC_Os01g71680	17	TO:0000206	TO:0000224	TO:0000327	TO:0000128	TO:0000641	TO:0000135	TO:0000382	TO:0000661	TO:0000269	TO:0000152	TO:0000346	TO:0000515	TO:0000456	TO:0000211	TO:0000085	TO:0000374	TO:0000136
LOC_Os01g71690	15	TO:0000206	TO:0000224	TO:0000327	TO:0000128	TO:0000135	TO:0000382	TO:0000661	TO:0000269	TO:0000152	TO:0000346	TO:0000515	TO:0000456	TO:0000211	TO:0000085	TO:0000136
LOC_Os01g71700	2	TO:0000641	TO:0000661
LOC_Os01g71710	2	TO:0000641	TO:0000661
LOC_Os01g71720	2	TO:0000641	TO:0000661
LOC_Os01g71740	2	TO:0000641	TO:0000661
LOC_Os01g71760	2	TO:0000641	TO:0000661
LOC_Os01g71790	2	TO:0000137	TO:0000135
LOC_Os01g71800	2	TO:0000456	TO:0000280
LOC_Os01g71810	4	TO:0000641	TO:0000135	TO:0000661	TO:0000456
LOC_Os01g71820	4	TO:0000641	TO:0000135	TO:0000661	TO:0000456
LOC_Os01g71830	4	TO:0000641	TO:0000135	TO:0000661	TO:0000456
LOC_Os01g71850	1	TO:0000137
LOC_Os01g71860	4	TO:0000641	TO:0000135	TO:0000661	TO:0000456
LOC_Os01g71930	4	TO:0000641	TO:0000135	TO:0000661	TO:0000456
LOC_Os01g71970	1	TO:0000456
LOC_Os01g71980	2	TO:0000135	TO:0000280
LOC_Os01g72020	4	TO:0000137	TO:0000135	TO:0000661	TO:0000456
LOC_Os01g72120	2	TO:0000641	TO:0000661
LOC_Os01g72130	2	TO:0000641	TO:0000661
LOC_Os01g72140	2	TO:0000641	TO:0000661
LOC_Os01g72150	2	TO:0000641	TO:0000661
LOC_Os01g72160	2	TO:0000641	TO:0000661
LOC_Os01g72170	2	TO:0000641	TO:0000661
LOC_Os01g72230	1	TO:0000280
LOC_Os01g72310	3	TO:0000137	TO:0000456	TO:0000280
LOC_Os01g72420	3	TO:0000456	TO:0000280	TO:0000181
LOC_Os01g72480	3	TO:0000456	TO:0000280	TO:0000181
LOC_Os01g72790	2	TO:0000207	TO:0000180
LOC_Os01g72800	2	TO:0000346	TO:0000456
LOC_Os01g72820	2	TO:0000280	TO:0000180
LOC_Os01g72930	1	TO:0000180
LOC_Os01g72970	5	TO:0000137	TO:0000346	TO:0000456	TO:0000207	TO:0000180
LOC_Os01g73040	3	TO:0000661	TO:0000346	TO:0000280
LOC_Os01g73170	1	TO:0000325
LOC_Os01g73190	1	TO:0000325
LOC_Os01g73200	1	TO:0000325
LOC_Os01g73220	1	TO:0000325
LOC_Os01g73230	1	TO:0000456
LOC_Os01g73234	4	TO:0000137	TO:0000346	TO:0000280	TO:0000180
LOC_Os01g73300	2	TO:0000456	TO:0000180
LOC_Os01g73310	3	TO:0000325	TO:0000346	TO:0000456
LOC_Os01g73410	1	TO:0000325
LOC_Os01g73420	5	TO:0000325	TO:0000346	TO:0000456	TO:0000280	TO:0000181
LOC_Os01g73450	1	TO:0000325
LOC_Os01g73460	2	TO:0000346	TO:0000181
LOC_Os01g73480	5	TO:0000137	TO:0000280	TO:0000207	TO:0000180	TO:0000181
LOC_Os01g73530	4	TO:0000456	TO:0000280	TO:0000207	TO:0000181
LOC_Os01g73550	6	TO:0000325	TO:0000346	TO:0000280	TO:0000207	TO:0000180	TO:0000181
LOC_Os01g73580	1	TO:0000346
LOC_Os01g73630	4	TO:0000325	TO:0000346	TO:0000280	TO:0000180
LOC_Os01g73690	2	TO:0000325	TO:0000280
LOC_Os01g73740	3	TO:0000327	TO:0000346	TO:0000456
LOC_Os01g73760	3	TO:0000346	TO:0000456	TO:0000180
LOC_Os01g73770	5	TO:0000137	TO:0000346	TO:0000456	TO:0000207	TO:0000180
LOC_Os01g73900	4	TO:0000325	TO:0000137	TO:0000456	TO:0000207
LOC_Os01g73950	1	TO:0000180
LOC_Os01g73990	1	TO:0000137
LOC_Os01g74000	5	TO:0000327	TO:0000325	TO:0000137	TO:0000180	TO:0000181
LOC_Os01g74020	2	TO:0000137	TO:0000346
LOC_Os01g74030	5	TO:0000325	TO:0000280	TO:0000207	TO:0000180	TO:0000181
LOC_Os01g74110	3	TO:0000325	TO:0000346	TO:0000280
LOC_Os01g74146	6	TO:0000327	TO:0000325	TO:0000346	TO:0000456	TO:0000280	TO:0000207
LOC_Os01g74190	1	TO:0000207
LOC_Os01g74340	1	TO:0000325
LOC_Os01g74470	2	TO:0000325	TO:0000207
LOC_Os01g74500	1	TO:0000207
LOC_Os01g74510	1	TO:0000207
LOC_Os01g74530	1	TO:0000207
LOC_Os01g74540	1	TO:0000207
LOC_Os01g74570	2	TO:0000325	TO:0000207
LOC_Os01g74640	1	TO:0000325
LOC_Os02g01340	1	TO:0000449
LOC_Os02g01500	1	TO:0000449
LOC_Os02g01510	1	TO:0000449
LOC_Os02g01560	1	TO:0000449
LOC_Os02g01760	1	TO:0000449
LOC_Os02g01920	1	TO:0000449
LOC_Os02g01940	1	TO:0000449
LOC_Os02g02000	1	TO:0000449
LOC_Os02g02050	2	TO:0000354	TO:0000449
LOC_Os02g02090	1	TO:0000354
LOC_Os02g02170	1	TO:0000354
LOC_Os02g02190	1	TO:0000354
LOC_Os02g02230	1	TO:0000449
LOC_Os02g02290	1	TO:0000354
LOC_Os02g02340	1	TO:0000449
LOC_Os02g02360	1	TO:0000449
LOC_Os02g02390	1	TO:0000449
LOC_Os02g02410	2	TO:0000354	TO:0000449
LOC_Os02g02480	1	TO:0000455
LOC_Os02g02540	1	TO:0000354
LOC_Os02g02550	1	TO:0000354
LOC_Os02g02600	1	TO:0000449
LOC_Os02g02700	1	TO:0000354
LOC_Os02g02750	1	TO:0000449
LOC_Os02g02780	1	TO:0000449
LOC_Os02g02790	1	TO:0000354
LOC_Os02g02800	2	TO:0000354	TO:0000449
LOC_Os02g02830	1	TO:0000449
LOC_Os02g02840	2	TO:0000354	TO:0000449
LOC_Os02g02890	1	TO:0000354
LOC_Os02g03030	2	TO:0000354	TO:0000547
LOC_Os02g03060	2	TO:0000354	TO:0000547
LOC_Os02g03120	1	TO:0000354
LOC_Os02g03230	1	TO:0000455
LOC_Os02g03294	1	TO:0000354
LOC_Os02g03540	1	TO:0000354
LOC_Os02g03550	1	TO:0000354
LOC_Os02g03610	1	TO:0000354
LOC_Os02g03690	1	TO:0000354
LOC_Os02g03730	1	TO:0000354
LOC_Os02g03750	1	TO:0000354
LOC_Os02g03900	2	TO:0000354	TO:0000455
LOC_Os02g04010	2	TO:0000354	TO:0000455
LOC_Os02g04100	1	TO:0000354
LOC_Os02g04130	1	TO:0000354
LOC_Os02g04230	1	TO:0000547
LOC_Os02g04240	1	TO:0000547
LOC_Os02g04490	1	TO:0000547
LOC_Os02g04680	2	TO:0000672	TO:0000269
LOC_Os02g04690	1	TO:0000672
LOC_Os02g04700	1	TO:0000672
LOC_Os02g04710	1	TO:0000672
LOC_Os02g04730	1	TO:0000672
LOC_Os02g04740	1	TO:0000672
LOC_Os02g04750	1	TO:0000672
LOC_Os02g04760	1	TO:0000672
LOC_Os02g04810	1	TO:0000672
LOC_Os02g04840	1	TO:0000672
LOC_Os02g04950	1	TO:0000672
LOC_Os02g05060	1	TO:0000672
LOC_Os02g05310	4	TO:0000547	TO:0000327	TO:0000672	TO:0000445
LOC_Os02g05330	1	TO:0000445
LOC_Os02g05340	1	TO:0000672
LOC_Os02g05410	4	TO:0000547	TO:0000327	TO:0000672	TO:0000445
LOC_Os02g05480	2	TO:0000547	TO:0000445
LOC_Os02g05510	1	TO:0000137
LOC_Os02g05630	2	TO:0000547	TO:0000445
LOC_Os02g05640	1	TO:0000137
LOC_Os02g05660	2	TO:0000137	TO:0000445
LOC_Os02g05720	1	TO:0000445
LOC_Os02g05730	2	TO:0000547	TO:0000445
LOC_Os02g06300	1	TO:0000137
LOC_Os02g06330	1	TO:0000137
LOC_Os02g06500	1	TO:0000137
LOC_Os02g06580	1	TO:0000249
LOC_Os02g06592	1	TO:0000249
LOC_Os02g06890	1	TO:0000249
LOC_Os02g06910	4	TO:0000044	TO:0000137	TO:0000249	TO:0000207
LOC_Os02g06950	2	TO:0000137	TO:0000207
LOC_Os02g07110	2	TO:0000044	TO:0000249
LOC_Os02g07160	2	TO:0000044	TO:0000249
LOC_Os02g07170	3	TO:0000044	TO:0000249	TO:0000207
LOC_Os02g07210	2	TO:0000249	TO:0000207
LOC_Os02g07260	2	TO:0000044	TO:0000137
LOC_Os02g07310	2	TO:0000249	TO:0000207
LOC_Os02g07410	1	TO:0000249
LOC_Os02g07430	4	TO:0000044	TO:0000137	TO:0000249	TO:0000207
LOC_Os02g07490	2	TO:0000044	TO:0000137
LOC_Os02g07630	3	TO:0000044	TO:0000137	TO:0000207
LOC_Os02g07720	2	TO:0000044	TO:0000249
LOC_Os02g07730	1	TO:0000207
LOC_Os02g07760	2	TO:0000044	TO:0000249
LOC_Os02g07770	3	TO:0000044	TO:0000137	TO:0000249
LOC_Os02g07780	2	TO:0000137	TO:0000207
LOC_Os02g07790	3	TO:0000044	TO:0000137	TO:0000207
LOC_Os02g07850	3	TO:0000044	TO:0000137	TO:0000207
LOC_Os02g07870	2	TO:0000044	TO:0000207
LOC_Os02g07880	1	TO:0000044
LOC_Os02g07930	5	TO:0000044	TO:0000137	TO:0000249	TO:0000207	TO:0000734
LOC_Os02g08010	1	TO:0000044
LOC_Os02g08030	2	TO:0000044	TO:0000137
LOC_Os02g08070	3	TO:0000044	TO:0000137	TO:0000207
LOC_Os02g08110	1	TO:0000249
LOC_Os02g08140	1	TO:0000044
LOC_Os02g08150	3	TO:0000044	TO:0000207	TO:0000734
LOC_Os02g08200	1	TO:0000734
LOC_Os02g08240	1	TO:0000207
LOC_Os02g08270	2	TO:0000207	TO:0000734
LOC_Os02g08300	1	TO:0000207
LOC_Os02g08360	3	TO:0000044	TO:0000207	TO:0000734
LOC_Os02g08364	3	TO:0000044	TO:0000207	TO:0000734
LOC_Os02g08500	2	TO:0000424	TO:0000456
LOC_Os02g08520	2	TO:0000424	TO:0000456
LOC_Os02g08544	4	TO:0000424	TO:0000382	TO:0000456	TO:0000430
LOC_Os02g09070	1	TO:0000424
LOC_Os02g09100	1	TO:0000430
LOC_Os02g09120	3	TO:0000040	TO:0000424	TO:0000382
LOC_Os02g09130	2	TO:0000424	TO:0000456
LOC_Os02g09170	1	TO:0000424
LOC_Os02g09190	1	TO:0000424
LOC_Os02g09200	1	TO:0000424
LOC_Os02g09220	1	TO:0000424
LOC_Os02g09240	1	TO:0000424
LOC_Os02g09250	1	TO:0000424
LOC_Os02g09260	1	TO:0000424
LOC_Os02g09270	1	TO:0000424
LOC_Os02g09290	1	TO:0000424
LOC_Os02g09310	1	TO:0000424
LOC_Os02g09320	1	TO:0000424
LOC_Os02g09330	1	TO:0000424
LOC_Os02g09390	1	TO:0000424
LOC_Os02g09400	1	TO:0000424
LOC_Os02g09410	1	TO:0000424
LOC_Os02g09450	2	TO:0000424	TO:0000456
LOC_Os02g09490	1	TO:0000424
LOC_Os02g09530	1	TO:0000424
LOC_Os02g09630	1	TO:0000382
LOC_Os02g09650	2	TO:0000382	TO:0000456
LOC_Os02g09720	3	TO:0000424	TO:0000382	TO:0000430
LOC_Os02g09770	2	TO:0000382	TO:0000456
LOC_Os02g09800	1	TO:0000424
LOC_Os02g09830	2	TO:0000424	TO:0000382
LOC_Os02g09840	1	TO:0000456
LOC_Os02g09920	2	TO:0000382	TO:0000456
LOC_Os02g09930	2	TO:0000040	TO:0000424
LOC_Os02g09940	1	TO:0000424
LOC_Os02g10000	2	TO:0000424	TO:0000382
LOC_Os02g10020	1	TO:0000456
LOC_Os02g10070	1	TO:0000382
LOC_Os02g10080	1	TO:0000382
LOC_Os02g10120	1	TO:0000424
LOC_Os02g10220	2	TO:0000424	TO:0000180
LOC_Os02g10230	1	TO:0000424
LOC_Os02g10290	3	TO:0000424	TO:0000370	TO:0000180
LOC_Os02g10300	1	TO:0000040
LOC_Os02g10360	3	TO:0000382	TO:0000370	TO:0000180
LOC_Os02g10390	1	TO:0000370
LOC_Os02g10480	1	TO:0000370
LOC_Os02g10510	1	TO:0000424
LOC_Os02g10520	1	TO:0000180
LOC_Os02g10640	3	TO:0000424	TO:0000370	TO:0000180
LOC_Os02g10650	5	TO:0000424	TO:0000382	TO:0000370	TO:0000430	TO:0000180
LOC_Os02g10660	1	TO:0000382
LOC_Os02g10690	2	TO:0000424	TO:0000180
LOC_Os02g10700	2	TO:0000382	TO:0000370
LOC_Os02g10770	1	TO:0000040
LOC_Os02g10780	2	TO:0000424	TO:0000382
LOC_Os02g10820	2	TO:0000424	TO:0000370
LOC_Os02g10830	2	TO:0000424	TO:0000370
LOC_Os02g10840	2	TO:0000382	TO:0000370
LOC_Os02g10850	1	TO:0000370
LOC_Os02g10860	1	TO:0000180
LOC_Os02g10940	1	TO:0000370
LOC_Os02g10990	2	TO:0000040	TO:0000306
LOC_Os02g11000	2	TO:0000424	TO:0000370
LOC_Os02g11020	1	TO:0000424
LOC_Os02g11050	4	TO:0000424	TO:0000370	TO:0000207	TO:0000180
LOC_Os02g11060	1	TO:0000180
LOC_Os02g11760	3	TO:0000424	TO:0000370	TO:0000207
LOC_Os02g11820	4	TO:0000424	TO:0000370	TO:0000207	TO:0000180
LOC_Os02g11830	2	TO:0000424	TO:0000370
LOC_Os02g11890	2	TO:0000137	TO:0000424
LOC_Os02g11960	3	TO:0000424	TO:0000370	TO:0000207
LOC_Os02g11980	2	TO:0000424	TO:0000370
LOC_Os02g12030	2	TO:0000424	TO:0000370
LOC_Os02g12300	3	TO:0000040	TO:0000369	TO:0000366
LOC_Os02g12310	2	TO:0000137	TO:0000207
LOC_Os02g12340	3	TO:0000137	TO:0000370	TO:0000207
LOC_Os02g12350	3	TO:0000137	TO:0000207	TO:0000180
LOC_Os02g12380	3	TO:0000137	TO:0000207	TO:0000180
LOC_Os02g12450	2	TO:0000424	TO:0000370
LOC_Os02g12540	1	TO:0000424
LOC_Os02g12550	1	TO:0000424
LOC_Os02g12580	5	TO:0000137	TO:0000424	TO:0000370	TO:0000207	TO:0000180
LOC_Os02g12680	1	TO:0000424
LOC_Os02g12690	1	TO:0000424
LOC_Os02g12730	2	TO:0000369	TO:0000366
LOC_Os02g12740	1	TO:0000180
LOC_Os02g12750	2	TO:0000207	TO:0000180
LOC_Os02g12760	3	TO:0000040	TO:0000369	TO:0000366
LOC_Os02g12780	1	TO:0000424
LOC_Os02g12790	4	TO:0000137	TO:0000370	TO:0000207	TO:0000180
LOC_Os02g12794	1	TO:0000040
LOC_Os02g12800	1	TO:0000424
LOC_Os02g12810	5	TO:0000137	TO:0000424	TO:0000370	TO:0000207	TO:0000180
LOC_Os02g12840	4	TO:0000040	TO:0000253	TO:0000137	TO:0000207
LOC_Os02g12850	7	TO:0000253	TO:0000502	TO:0000369	TO:0000207	TO:0000532	TO:0000366	TO:0000180
LOC_Os02g12890	1	TO:0000424
LOC_Os02g12900	3	TO:0000424	TO:0000370	TO:0000532
LOC_Os02g12910	2	TO:0000424	TO:0000370
LOC_Os02g13100	1	TO:0000207
LOC_Os02g13110	1	TO:0000207
LOC_Os02g13130	2	TO:0000137	TO:0000734
LOC_Os02g13310	2	TO:0000137	TO:0000207
LOC_Os02g13330	1	TO:0000734
LOC_Os02g13350	2	TO:0000377	TO:0000734
LOC_Os02g13400	2	TO:0000369	TO:0000366
LOC_Os02g13520	2	TO:0000377	TO:0000207
LOC_Os02g13570	1	TO:0000207
LOC_Os02g13580	1	TO:0000207
LOC_Os02g13710	2	TO:0000137	TO:0000207
LOC_Os02g13830	4	TO:0000137	TO:0000249	TO:0000207	TO:0000734
LOC_Os02g13840	1	TO:0000249
LOC_Os02g13965	1	TO:0000377
LOC_Os02g14090	1	TO:0000249
LOC_Os02g14110	1	TO:0000249
LOC_Os02g14490	1	TO:0000734
LOC_Os02g14900	1	TO:0000377
LOC_Os02g14990	1	TO:0000734
LOC_Os02g15000	1	TO:0000734
LOC_Os02g15010	1	TO:0000734
LOC_Os02g15020	1	TO:0000734
LOC_Os02g15060	1	TO:0000734
LOC_Os02g15080	1	TO:0000734
LOC_Os02g15100	1	TO:0000734
LOC_Os02g15110	1	TO:0000734
LOC_Os02g15120	1	TO:0000734
LOC_Os02g15280	1	TO:0000377
LOC_Os02g15290	1	TO:0000377
LOC_Os02g15594	1	TO:0000734
LOC_Os02g15640	1	TO:0000734
LOC_Os02g16630	1	TO:0000040
LOC_Os02g16670	1	TO:0000040
LOC_Os02g16730	2	TO:0000040	TO:0000557
LOC_Os02g16780	2	TO:0000040	TO:0000557
LOC_Os02g16800	2	TO:0000040	TO:0000557
LOC_Os02g16839	2	TO:0000040	TO:0000557
LOC_Os02g16850	2	TO:0000040	TO:0000557
LOC_Os02g16940	1	TO:0000557
LOC_Os02g17000	2	TO:0000557	TO:0000456
LOC_Os02g17060	2	TO:0000557	TO:0000456
LOC_Os02g17080	2	TO:0000557	TO:0000456
LOC_Os02g17090	2	TO:0000557	TO:0000456
LOC_Os02g17150	2	TO:0000557	TO:0000456
LOC_Os02g17230	1	TO:0000456
LOC_Os02g17240	1	TO:0000456
LOC_Os02g17320	1	TO:0000456
LOC_Os02g17350	1	TO:0000456
LOC_Os02g17390	1	TO:0000456
LOC_Os02g19540	1	TO:0000303
LOC_Os02g19860	1	TO:0000303
LOC_Os02g20590	1	TO:0000303
LOC_Os02g20620	1	TO:0000303
LOC_Os02g20690	1	TO:0000303
LOC_Os02g27790	1	TO:0000152
LOC_Os02g27820	1	TO:0000152
LOC_Os02g27920	1	TO:0000152
LOC_Os02g28040	1	TO:0000152
LOC_Os02g28830	1	TO:0000152
LOC_Os02g28850	2	TO:0000152	TO:0000456
LOC_Os02g29480	2	TO:0000227	TO:0000152
LOC_Os02g29550	5	TO:0000137	TO:0000152	TO:0000346	TO:0000456	TO:0000207
LOC_Os02g29720	1	TO:0000579
LOC_Os02g29960	1	TO:0000579
LOC_Os02g30080	1	TO:0000579
LOC_Os02g30090	1	TO:0000579
LOC_Os02g30100	1	TO:0000579
LOC_Os02g30110	1	TO:0000579
LOC_Os02g30190	2	TO:0000137	TO:0000233
LOC_Os02g30200	1	TO:0000137
LOC_Os02g30310	5	TO:0000152	TO:0000456	TO:0000084	TO:0000579	TO:0000207
LOC_Os02g30624	4	TO:0000137	TO:0000456	TO:0000084	TO:0000207
LOC_Os02g30700	5	TO:0000137	TO:0000249	TO:0000152	TO:0000346	TO:0000207
LOC_Os02g30780	1	TO:0000152
LOC_Os02g30800	2	TO:0000346	TO:0000233
LOC_Os02g30810	4	TO:0000249	TO:0000382	TO:0000152	TO:0000346
LOC_Os02g30840	3	TO:0000137	TO:0000084	TO:0000207
LOC_Os02g30850	1	TO:0000233
LOC_Os02g30974	5	TO:0000249	TO:0000382	TO:0000152	TO:0000346	TO:0000207
LOC_Os02g31030	3	TO:0000346	TO:0000207	TO:0000233
LOC_Os02g31040	3	TO:0000137	TO:0000249	TO:0000382
LOC_Os02g31140	4	TO:0000137	TO:0000249	TO:0000346	TO:0000207
LOC_Os02g31850	3	TO:0000137	TO:0000382	TO:0000207
LOC_Os02g31910	1	TO:0000346
LOC_Os02g31940	1	TO:0000346
LOC_Os02g32030	2	TO:0000227	TO:0000207
LOC_Os02g32040	3	TO:0000137	TO:0000346	TO:0000207
LOC_Os02g32060	3	TO:0000382	TO:0000346	TO:0000233
LOC_Os02g32140	3	TO:0000137	TO:0000346	TO:0000207
LOC_Os02g32160	1	TO:0000233
LOC_Os02g32270	5	TO:0000137	TO:0000249	TO:0000382	TO:0000207	TO:0000233
LOC_Os02g32460	2	TO:0000249	TO:0000579
LOC_Os02g32490	2	TO:0000249	TO:0000579
LOC_Os02g32570	2	TO:0000249	TO:0000233
LOC_Os02g32610	4	TO:0000137	TO:0000382	TO:0000346	TO:0000207
LOC_Os02g32660	2	TO:0000137	TO:0000382
LOC_Os02g32690	1	TO:0000207
LOC_Os02g32740	2	TO:0000382	TO:0000207
LOC_Os02g32760	3	TO:0000137	TO:0000382	TO:0000207
LOC_Os02g32770	1	TO:0000579
LOC_Os02g32950	5	TO:0000137	TO:0000249	TO:0000382	TO:0000346	TO:0000207
LOC_Os02g32970	2	TO:0000382	TO:0000346
LOC_Os02g33000	2	TO:0000382	TO:0000346
LOC_Os02g33110	2	TO:0000249	TO:0000346
LOC_Os02g33120	1	TO:0000227
LOC_Os02g33430	1	TO:0000346
LOC_Os02g33580	1	TO:0000249
LOC_Os02g33630	1	TO:0000249
LOC_Os02g33710	1	TO:0000249
LOC_Os02g33720	1	TO:0000249
LOC_Os02g34580	1	TO:0000495
LOC_Os02g34680	1	TO:0000540
LOC_Os02g34690	1	TO:0000495
LOC_Os02g35010	1	TO:0000495
LOC_Os02g35144	1	TO:0000495
LOC_Os02g35160	1	TO:0000495
LOC_Os02g35190	1	TO:0000495
LOC_Os02g35300	1	TO:0000495
LOC_Os02g35329	1	TO:0000495
LOC_Os02g35347	1	TO:0000495
LOC_Os02g35365	1	TO:0000495
LOC_Os02g35440	1	TO:0000495
LOC_Os02g35480	1	TO:0000495
LOC_Os02g35500	1	TO:0000495
LOC_Os02g35660	1	TO:0000495
LOC_Os02g35820	1	TO:0000495
LOC_Os02g35870	1	TO:0000495
LOC_Os02g35940	1	TO:0000495
LOC_Os02g35950	1	TO:0000495
LOC_Os02g36300	1	TO:0000495
LOC_Os02g36320	1	TO:0000495
LOC_Os02g36490	1	TO:0000495
LOC_Os02g36770	1	TO:0000495
LOC_Os02g36924	1	TO:0000495
LOC_Os02g36974	1	TO:0000547
LOC_Os02g37420	2	TO:0000135	TO:0000370
LOC_Os02g37430	4	TO:0000040	TO:0000135	TO:0000084	TO:0000207
LOC_Os02g38580	1	TO:0000090
LOC_Os02g41920	1	TO:0000137
LOC_Os02g42060	1	TO:0000346
LOC_Os02g42134	2	TO:0000137	TO:0000346
LOC_Os02g42170	1	TO:0000346
LOC_Os02g42220	1	TO:0000346
LOC_Os02g42320	2	TO:0000137	TO:0000346
LOC_Os02g42406	1	TO:0000137
LOC_Os02g42412	2	TO:0000137	TO:0000346
LOC_Os02g42440	1	TO:0000137
LOC_Os02g42450	2	TO:0000137	TO:0000346
LOC_Os02g42585	2	TO:0000137	TO:0000346
LOC_Os02g42640	3	TO:0000661	TO:0000346	TO:0000531
LOC_Os02g42650	1	TO:0000137
LOC_Os02g42700	2	TO:0000137	TO:0000346
LOC_Os02g42740	1	TO:0000531
LOC_Os02g42800	1	TO:0000346
LOC_Os02g42820	1	TO:0000531
LOC_Os02g42860	1	TO:0000137
LOC_Os02g42880	1	TO:0000531
LOC_Os02g42890	1	TO:0000531
LOC_Os02g42940	1	TO:0000661
LOC_Os02g42950	2	TO:0000137	TO:0000346
LOC_Os02g42970	1	TO:0000137
LOC_Os02g42990	3	TO:0000249	TO:0000661	TO:0000346
LOC_Os02g43050	6	TO:0000249	TO:0000424	TO:0000456	TO:0000280	TO:0000207	TO:0000531
LOC_Os02g43080	2	TO:0000424	TO:0000180
LOC_Os02g43110	3	TO:0000424	TO:0000346	TO:0000280
LOC_Os02g43120	2	TO:0000249	TO:0000507
LOC_Os02g43130	6	TO:0000249	TO:0000424	TO:0000456	TO:0000280	TO:0000207	TO:0000531
LOC_Os02g43150	7	TO:0000137	TO:0000249	TO:0000507	TO:0000346	TO:0000456	TO:0000207	TO:0000180
LOC_Os02g43170	5	TO:0000137	TO:0000249	TO:0000346	TO:0000456	TO:0000207
LOC_Os02g43180	3	TO:0000424	TO:0000531	TO:0000180
LOC_Os02g43220	3	TO:0000249	TO:0000424	TO:0000507
LOC_Os02g43300	5	TO:0000249	TO:0000424	TO:0000456	TO:0000207	TO:0000531
LOC_Os02g43330	3	TO:0000137	TO:0000456	TO:0000207
LOC_Os02g43340	3	TO:0000661	TO:0000346	TO:0000456
LOC_Os02g43350	4	TO:0000424	TO:0000280	TO:0000531	TO:0000180
LOC_Os02g43360	1	TO:0000137
LOC_Os02g43370	3	TO:0000424	TO:0000346	TO:0000280
LOC_Os02g43410	4	TO:0000424	TO:0000661	TO:0000346	TO:0000280
LOC_Os02g43460	4	TO:0000249	TO:0000507	TO:0000456	TO:0000207
LOC_Os02g43470	1	TO:0000249
LOC_Os02g43510	2	TO:0000424	TO:0000531
LOC_Os02g43550	1	TO:0000280
LOC_Os02g43560	1	TO:0000661
LOC_Os02g43594	2	TO:0000661	TO:0000456
LOC_Os02g43660	3	TO:0000424	TO:0000531	TO:0000180
LOC_Os02g43690	1	TO:0000280
LOC_Os02g43700	3	TO:0000661	TO:0000346	TO:0000456
LOC_Os02g43710	5	TO:0000249	TO:0000424	TO:0000507	TO:0000456	TO:0000280
LOC_Os02g43720	5	TO:0000249	TO:0000424	TO:0000507	TO:0000456	TO:0000280
LOC_Os02g43770	5	TO:0000137	TO:0000346	TO:0000456	TO:0000207	TO:0000180
LOC_Os02g43790	5	TO:0000137	TO:0000346	TO:0000456	TO:0000207	TO:0000180
LOC_Os02g43820	5	TO:0000137	TO:0000346	TO:0000456	TO:0000207	TO:0000180
LOC_Os02g43860	1	TO:0000661
LOC_Os02g43906	10	TO:0000137	TO:0000249	TO:0000424	TO:0000507	TO:0000346	TO:0000456	TO:0000280	TO:0000207	TO:0000531	TO:0000180
LOC_Os02g43912	10	TO:0000137	TO:0000249	TO:0000424	TO:0000507	TO:0000346	TO:0000456	TO:0000280	TO:0000207	TO:0000531	TO:0000180
LOC_Os02g43920	5	TO:0000249	TO:0000661	TO:0000346	TO:0000280	TO:0000531
LOC_Os02g43940	5	TO:0000137	TO:0000346	TO:0000456	TO:0000207	TO:0000180
LOC_Os02g43970	5	TO:0000137	TO:0000346	TO:0000456	TO:0000207	TO:0000180
LOC_Os02g44040	5	TO:0000424	TO:0000507	TO:0000346	TO:0000280	TO:0000531
LOC_Os02g44102	1	TO:0000531
LOC_Os02g44106	2	TO:0000137	TO:0000249
LOC_Os02g44108	3	TO:0000137	TO:0000249	TO:0000531
LOC_Os02g44230	2	TO:0000495	TO:0000424
LOC_Os02g44235	2	TO:0000495	TO:0000424
LOC_Os02g44260	2	TO:0000424	TO:0000531
LOC_Os02g44300	2	TO:0000661	TO:0000456
LOC_Os02g44310	2	TO:0000424	TO:0000531
LOC_Os02g44320	2	TO:0000424	TO:0000531
LOC_Os02g44360	6	TO:0000495	TO:0000249	TO:0000507	TO:0000346	TO:0000456	TO:0000180
LOC_Os02g44370	3	TO:0000495	TO:0000249	TO:0000346
LOC_Os02g44470	2	TO:0000424	TO:0000531
LOC_Os02g44480	2	TO:0000424	TO:0000180
LOC_Os02g44510	6	TO:0000495	TO:0000249	TO:0000424	TO:0000661	TO:0000531	TO:0000180
LOC_Os02g44570	4	TO:0000661	TO:0000346	TO:0000456	TO:0000280
LOC_Os02g44590	1	TO:0000495
LOC_Os02g44642	7	TO:0000495	TO:0000137	TO:0000424	TO:0000152	TO:0000346	TO:0000207	TO:0000180
LOC_Os02g44654	1	TO:0000424
LOC_Os02g44700	4	TO:0000495	TO:0000249	TO:0000152	TO:0000507
LOC_Os02g44730	1	TO:0000424
LOC_Os02g44780	2	TO:0000249	TO:0000424
LOC_Os02g44810	4	TO:0000137	TO:0000456	TO:0000084	TO:0000207
LOC_Os02g44820	2	TO:0000152	TO:0000280
LOC_Os02g44850	1	TO:0000507
LOC_Os02g44860	1	TO:0000507
LOC_Os02g44880	6	TO:0000339	TO:0000424	TO:0000152	TO:0000346	TO:0000280	TO:0000180
LOC_Os02g45054	7	TO:0000137	TO:0000152	TO:0000507	TO:0000346	TO:0000456	TO:0000207	TO:0000180
LOC_Os02g45070	6	TO:0000249	TO:0000424	TO:0000152	TO:0000280	TO:0000207	TO:0000180
LOC_Os02g45080	5	TO:0000137	TO:0000249	TO:0000424	TO:0000152	TO:0000346
LOC_Os02g45100	1	TO:0000456
LOC_Os02g45130	1	TO:0000152
LOC_Os02g45200	3	TO:0000507	TO:0000456	TO:0000180
LOC_Os02g45240	3	TO:0000249	TO:0000152	TO:0000507
LOC_Os02g45250	8	TO:0000137	TO:0000249	TO:0000424	TO:0000152	TO:0000346	TO:0000456	TO:0000207	TO:0000180
LOC_Os02g45280	1	TO:0000424
LOC_Os02g45380	1	TO:0000280
LOC_Os02g45390	4	TO:0000495	TO:0000249	TO:0000152	TO:0000507
LOC_Os02g45420	2	TO:0000152	TO:0000456
LOC_Os02g45450	2	TO:0000152	TO:0000456
LOC_Os02g45480	3	TO:0000249	TO:0000507	TO:0000456
LOC_Os02g45520	2	TO:0000152	TO:0000456
LOC_Os02g45530	1	TO:0000456
LOC_Os02g45540	2	TO:0000495	TO:0000152
LOC_Os02g45600	2	TO:0000339	TO:0000152
LOC_Os02g45710	3	TO:0000495	TO:0000249	TO:0000507
LOC_Os02g45760	5	TO:0000495	TO:0000249	TO:0000152	TO:0000507	TO:0000456
LOC_Os02g45770	4	TO:0000495	TO:0000249	TO:0000152	TO:0000456
LOC_Os02g45780	3	TO:0000495	TO:0000249	TO:0000507
LOC_Os02g45940	2	TO:0000249	TO:0000507
LOC_Os02g46080	1	TO:0000152
LOC_Os02g46090	2	TO:0000339	TO:0000152
LOC_Os02g46100	4	TO:0000495	TO:0000249	TO:0000152	TO:0000507
LOC_Os02g46120	2	TO:0000495	TO:0000152
LOC_Os02g46180	1	TO:0000495
LOC_Os02g46190	1	TO:0000495
LOC_Os02g46210	1	TO:0000495
LOC_Os02g46220	2	TO:0000507	TO:0000456
LOC_Os02g46310	1	TO:0000249
LOC_Os02g46320	2	TO:0000495	TO:0000152
LOC_Os02g46340	4	TO:0000495	TO:0000249	TO:0000152	TO:0000507
LOC_Os02g46460	1	TO:0000243
LOC_Os02g46490	2	TO:0000227	TO:0000152
LOC_Os02g46500	1	TO:0000243
LOC_Os02g46510	2	TO:0000243	TO:0000507
LOC_Os02g46520	1	TO:0000510
LOC_Os02g46560	2	TO:0000495	TO:0000243
LOC_Os02g46600	4	TO:0000495	TO:0000249	TO:0000152	TO:0000734
LOC_Os02g46640	2	TO:0000495	TO:0000152
LOC_Os02g46650	1	TO:0000249
LOC_Os02g46660	2	TO:0000495	TO:0000243
LOC_Os02g46680	3	TO:0000243	TO:0000249	TO:0000152
LOC_Os02g46700	1	TO:0000227
LOC_Os02g46720	1	TO:0000243
LOC_Os02g46730	1	TO:0000243
LOC_Os02g46740	2	TO:0000495	TO:0000243
LOC_Os02g46760	2	TO:0000495	TO:0000152
LOC_Os02g46780	1	TO:0000243
LOC_Os02g46850	1	TO:0000243
LOC_Os02g46860	2	TO:0000243	TO:0000306
LOC_Os02g46910	2	TO:0000495	TO:0000243
LOC_Os02g46930	3	TO:0000243	TO:0000249	TO:0000152
LOC_Os02g46940	2	TO:0000495	TO:0000249
LOC_Os02g46962	3	TO:0000243	TO:0000249	TO:0000152
LOC_Os02g46990	1	TO:0000152
LOC_Os02g47090	1	TO:0000243
LOC_Os02g47110	2	TO:0000227	TO:0000243
LOC_Os02g47150	3	TO:0000243	TO:0000249	TO:0000093
LOC_Os02g47190	2	TO:0000249	TO:0000734
LOC_Os02g47420	1	TO:0000243
LOC_Os02g47440	3	TO:0000227	TO:0000243	TO:0000734
LOC_Os02g47510	1	TO:0000243
LOC_Os02g47640	1	TO:0000249
LOC_Os02g47670	1	TO:0000243
LOC_Os02g47760	1	TO:0000227
LOC_Os02g47770	1	TO:0000249
LOC_Os02g47790	2	TO:0000249	TO:0000510
LOC_Os02g47800	2	TO:0000249	TO:0000510
LOC_Os02g47850	1	TO:0000734
LOC_Os02g47900	2	TO:0000243	TO:0000249
LOC_Os02g47920	1	TO:0000093
LOC_Os02g47940	2	TO:0000249	TO:0000510
LOC_Os02g48000	1	TO:0000227
LOC_Os02g48060	1	TO:0000243
LOC_Os02g48110	1	TO:0000227
LOC_Os02g48270	1	TO:0000249
LOC_Os02g48290	1	TO:0000516
LOC_Os02g48360	1	TO:0000462
LOC_Os02g48390	1	TO:0000734
LOC_Os02g48460	1	TO:0000734
LOC_Os02g48560	2	TO:0000243	TO:0000598
LOC_Os02g48570	1	TO:0000243
LOC_Os02g48660	1	TO:0000471
LOC_Os02g48720	1	TO:0000243
LOC_Os02g48730	3	TO:0000598	TO:0000516	TO:0000471
LOC_Os02g48740	2	TO:0000516	TO:0000471
LOC_Os02g48770	1	TO:0000462
LOC_Os02g48820	2	TO:0000598	TO:0000471
LOC_Os02g48840	1	TO:0000227
LOC_Os02g48880	1	TO:0000306
LOC_Os02g48910	6	TO:0000227	TO:0000243	TO:0000249	TO:0000093	TO:0000510	TO:0000734
LOC_Os02g48920	6	TO:0000227	TO:0000243	TO:0000249	TO:0000093	TO:0000510	TO:0000734
LOC_Os02g48950	6	TO:0000227	TO:0000243	TO:0000249	TO:0000093	TO:0000510	TO:0000734
LOC_Os02g48990	1	TO:0000598
LOC_Os02g49050	1	TO:0000306
LOC_Os02g49060	1	TO:0000243
LOC_Os02g49070	1	TO:0000734
LOC_Os02g49080	1	TO:0000249
LOC_Os02g49160	2	TO:0000243	TO:0000249
LOC_Os02g49180	1	TO:0000471
LOC_Os02g49230	3	TO:0000249	TO:0000471	TO:0000734
LOC_Os02g49250	1	TO:0000243
LOC_Os02g49260	1	TO:0000243
LOC_Os02g49270	1	TO:0000471
LOC_Os02g49326	2	TO:0000249	TO:0000462
LOC_Os02g49332	3	TO:0000243	TO:0000249	TO:0000471
LOC_Os02g49350	2	TO:0000598	TO:0000471
LOC_Os02g49480	2	TO:0000495	TO:0000243
LOC_Os02g49510	1	TO:0000243
LOC_Os02g49550	3	TO:0000495	TO:0000249	TO:0000734
LOC_Os02g49590	1	TO:0000598
LOC_Os02g49610	1	TO:0000471
LOC_Os02g49630	4	TO:0000402	TO:0000249	TO:0000598	TO:0000471
LOC_Os02g49680	1	TO:0000598
LOC_Os02g49720	2	TO:0000249	TO:0000471
LOC_Os02g49770	1	TO:0000495
LOC_Os02g49820	2	TO:0000495	TO:0000402
LOC_Os02g49840	4	TO:0000495	TO:0000249	TO:0000471	TO:0000734
LOC_Os02g49880	3	TO:0000249	TO:0000471	TO:0000734
LOC_Os02g49920	1	TO:0000471
LOC_Os02g50040	2	TO:0000249	TO:0000471
LOC_Os02g50080	3	TO:0000249	TO:0000152	TO:0000734
LOC_Os02g50130	1	TO:0000734
LOC_Os02g50290	4	TO:0000495	TO:0000249	TO:0000152	TO:0000734
LOC_Os02g50350	2	TO:0000462	TO:0000734
LOC_Os02g50370	2	TO:0000598	TO:0000471
LOC_Os02g50480	3	TO:0000249	TO:0000152	TO:0000734
LOC_Os02g50490	1	TO:0000249
LOC_Os02g50550	2	TO:0000249	TO:0000152
LOC_Os02g50560	2	TO:0000598	TO:0000471
LOC_Os02g50570	5	TO:0000249	TO:0000152	TO:0000462	TO:0000598	TO:0000471
LOC_Os02g50600	1	TO:0000249
LOC_Os02g50620	1	TO:0000462
LOC_Os02g50630	1	TO:0000598
LOC_Os02g50680	2	TO:0000495	TO:0000152
LOC_Os02g50840	6	TO:0000495	TO:0000249	TO:0000152	TO:0000462	TO:0000598	TO:0000734
LOC_Os02g50860	5	TO:0000249	TO:0000152	TO:0000462	TO:0000598	TO:0000471
LOC_Os02g50880	2	TO:0000462	TO:0000598
LOC_Os02g50930	4	TO:0000495	TO:0000249	TO:0000152	TO:0000734
LOC_Os02g50960	2	TO:0000249	TO:0000598
LOC_Os02g50970	3	TO:0000495	TO:0000402	TO:0000152
LOC_Os02g50990	4	TO:0000495	TO:0000249	TO:0000152	TO:0000734
LOC_Os02g51010	1	TO:0000249
LOC_Os02g51040	1	TO:0000249
LOC_Os02g51060	1	TO:0000249
LOC_Os02g51070	4	TO:0000495	TO:0000249	TO:0000152	TO:0000734
LOC_Os02g51130	1	TO:0000249
LOC_Os02g51150	1	TO:0000598
LOC_Os02g51180	2	TO:0000152	TO:0000598
LOC_Os02g51400	1	TO:0000152
LOC_Os02g51450	1	TO:0000269
LOC_Os02g51460	2	TO:0000269	TO:0000598
LOC_Os02g51470	1	TO:0000269
LOC_Os02g51490	2	TO:0000269	TO:0000449
LOC_Os02g51550	1	TO:0000495
LOC_Os02g51570	1	TO:0000269
LOC_Os02g51590	2	TO:0000269	TO:0000449
LOC_Os02g51610	3	TO:0000269	TO:0000598	TO:0000449
LOC_Os02g51670	1	TO:0000152
LOC_Os02g51680	1	TO:0000495
LOC_Os02g51710	2	TO:0000269	TO:0000152
LOC_Os02g51730	4	TO:0000495	TO:0000269	TO:0000152	TO:0000449
LOC_Os02g51830	1	TO:0000449
LOC_Os02g51890	1	TO:0000402
LOC_Os02g52140	1	TO:0000402
LOC_Os02g52180	1	TO:0000598
LOC_Os02g52210	3	TO:0000495	TO:0000152	TO:0000734
LOC_Os02g52230	1	TO:0000152
LOC_Os02g52290	1	TO:0000269
LOC_Os02g52340	4	TO:0000495	TO:0000269	TO:0000152	TO:0000734
LOC_Os02g52360	2	TO:0000269	TO:0000152
LOC_Os02g52380	2	TO:0000269	TO:0000152
LOC_Os02g52420	1	TO:0000269
LOC_Os02g52470	1	TO:0000269
LOC_Os02g52510	1	TO:0000269
LOC_Os02g52550	1	TO:0000269
LOC_Os02g52670	1	TO:0000152
LOC_Os02g52800	1	TO:0000269
LOC_Os02g52830	2	TO:0000269	TO:0000152
LOC_Os02g52870	1	TO:0000152
LOC_Os02g52900	1	TO:0000269
LOC_Os02g52940	1	TO:0000269
LOC_Os02g52950	2	TO:0000269	TO:0000152
LOC_Os02g52990	2	TO:0000269	TO:0000152
LOC_Os02g53000	1	TO:0000269
LOC_Os02g53100	1	TO:0000269
LOC_Os02g53150	2	TO:0000269	TO:0000152
LOC_Os02g53230	2	TO:0000269	TO:0000152
LOC_Os02g53360	1	TO:0000269
LOC_Os02g53420	1	TO:0000269
LOC_Os02g53500	2	TO:0000269	TO:0000152
LOC_Os02g53520	2	TO:0000269	TO:0000152
LOC_Os02g53620	6	TO:0000135	TO:0000456	TO:0000280	TO:0000445	TO:0000180	TO:0000181
LOC_Os02g53680	1	TO:0000181
LOC_Os02g53720	1	TO:0000180
LOC_Os02g53750	2	TO:0000402	TO:0000445
LOC_Os02g53770	2	TO:0000040	TO:0000445
LOC_Os02g53820	1	TO:0000040
LOC_Os02g53840	3	TO:0000495	TO:0000280	TO:0000181
LOC_Os02g53850	2	TO:0000495	TO:0000181
LOC_Os02g53860	2	TO:0000495	TO:0000181
LOC_Os02g53910	4	TO:0000495	TO:0000456	TO:0000180	TO:0000181
LOC_Os02g53960	2	TO:0000495	TO:0000456
LOC_Os02g53970	2	TO:0000495	TO:0000181
LOC_Os02g54010	2	TO:0000135	TO:0000456
LOC_Os02g54030	1	TO:0000040
LOC_Os02g54050	2	TO:0000456	TO:0000180
LOC_Os02g54160	2	TO:0000456	TO:0000180
LOC_Os02g54190	1	TO:0000040
LOC_Os02g54200	2	TO:0000135	TO:0000280
LOC_Os02g54280	2	TO:0000135	TO:0000445
LOC_Os02g54340	7	TO:0000495	TO:0000135	TO:0000456	TO:0000280	TO:0000445	TO:0000180	TO:0000181
LOC_Os02g54370	3	TO:0000495	TO:0000135	TO:0000180
LOC_Os02g54390	3	TO:0000495	TO:0000135	TO:0000180
LOC_Os02g54420	3	TO:0000495	TO:0000135	TO:0000180
LOC_Os02g54450	3	TO:0000495	TO:0000135	TO:0000180
LOC_Os02g54490	3	TO:0000456	TO:0000280	TO:0000445
LOC_Os02g54510	6	TO:0000495	TO:0000402	TO:0000135	TO:0000280	TO:0000445	TO:0000180
LOC_Os02g54520	2	TO:0000456	TO:0000445
LOC_Os02g54560	2	TO:0000135	TO:0000456
LOC_Os02g54570	2	TO:0000135	TO:0000456
LOC_Os02g54600	5	TO:0000495	TO:0000402	TO:0000135	TO:0000445	TO:0000180
LOC_Os02g54624	1	TO:0000495
LOC_Os02g54640	1	TO:0000280
LOC_Os02g54650	7	TO:0000495	TO:0000135	TO:0000456	TO:0000280	TO:0000445	TO:0000180	TO:0000181
LOC_Os02g54690	2	TO:0000495	TO:0000402
LOC_Os02g54700	2	TO:0000495	TO:0000402
LOC_Os02g54820	1	TO:0000495
LOC_Os02g54830	1	TO:0000495
LOC_Os02g54890	4	TO:0000137	TO:0000531	TO:0000180	TO:0000181
LOC_Os02g54900	6	TO:0000495	TO:0000137	TO:0000402	TO:0000135	TO:0000445	TO:0000180
LOC_Os02g54910	2	TO:0000456	TO:0000445
LOC_Os02g55000	2	TO:0000135	TO:0000280
LOC_Os02g55010	1	TO:0000456
LOC_Os02g55020	2	TO:0000445	TO:0000180
LOC_Os02g55170	4	TO:0000137	TO:0000456	TO:0000280	TO:0000181
LOC_Os02g55180	1	TO:0000181
LOC_Os02g55260	5	TO:0000040	TO:0000137	TO:0000135	TO:0000456	TO:0000445
LOC_Os02g55270	2	TO:0000135	TO:0000180
LOC_Os02g55300	2	TO:0000137	TO:0000207
LOC_Os02g55320	5	TO:0000137	TO:0000152	TO:0000456	TO:0000207	TO:0000180
LOC_Os02g55340	9	TO:0000135	TO:0000152	TO:0000515	TO:0000456	TO:0000280	TO:0000175	TO:0000207	TO:0000445	TO:0000180
LOC_Os02g55380	5	TO:0000137	TO:0000152	TO:0000456	TO:0000207	TO:0000180
LOC_Os02g55400	1	TO:0000207
LOC_Os02g55410	4	TO:0000515	TO:0000456	TO:0000280	TO:0000175
LOC_Os02g55420	2	TO:0000625	TO:0000515
LOC_Os02g55440	2	TO:0000135	TO:0000280
LOC_Os02g55540	3	TO:0000137	TO:0000456	TO:0000207
LOC_Os02g55560	4	TO:0000135	TO:0000280	TO:0000207	TO:0000445
LOC_Os02g55670	7	TO:0000625	TO:0000456	TO:0000280	TO:0000175	TO:0000207	TO:0000445	TO:0000181
LOC_Os02g55720	7	TO:0000625	TO:0000456	TO:0000280	TO:0000175	TO:0000207	TO:0000445	TO:0000181
LOC_Os02g55770	7	TO:0000625	TO:0000456	TO:0000280	TO:0000175	TO:0000207	TO:0000445	TO:0000181
LOC_Os02g55880	2	TO:0000625	TO:0000280
LOC_Os02g55970	2	TO:0000312	TO:0000175
LOC_Os02g55990	2	TO:0000135	TO:0000456
LOC_Os02g56000	10	TO:0000625	TO:0000137	TO:0000135	TO:0000312	TO:0000456	TO:0000280	TO:0000175	TO:0000207	TO:0000445	TO:0000181
LOC_Os02g56020	8	TO:0000040	TO:0000137	TO:0000135	TO:0000312	TO:0000456	TO:0000175	TO:0000207	TO:0000445
LOC_Os02g56110	2	TO:0000625	TO:0000456
LOC_Os02g56120	6	TO:0000135	TO:0000312	TO:0000280	TO:0000207	TO:0000445	TO:0000181
LOC_Os02g56140	3	TO:0000625	TO:0000456	TO:0000445
LOC_Os02g56200	1	TO:0000625
LOC_Os02g56210	2	TO:0000625	TO:0000312
LOC_Os02g56250	4	TO:0000137	TO:0000135	TO:0000456	TO:0000207
LOC_Os02g56270	4	TO:0000312	TO:0000456	TO:0000280	TO:0000445
LOC_Os02g56300	2	TO:0000175	TO:0000181
LOC_Os02g56310	3	TO:0000312	TO:0000280	TO:0000445
LOC_Os02g56380	3	TO:0000312	TO:0000207	TO:0000445
LOC_Os02g56460	1	TO:0000137
LOC_Os02g56480	2	TO:0000312	TO:0000175
LOC_Os02g56510	1	TO:0000280
LOC_Os02g56540	7	TO:0000382	TO:0000312	TO:0000456	TO:0000280	TO:0000175	TO:0000207	TO:0000445
LOC_Os02g56550	1	TO:0000207
LOC_Os02g56560	4	TO:0000382	TO:0000312	TO:0000175	TO:0000207
LOC_Os02g56565	2	TO:0000040	TO:0000445
LOC_Os02g56570	8	TO:0000137	TO:0000382	TO:0000396	TO:0000346	TO:0000280	TO:0000207	TO:0000445	TO:0000180
LOC_Os02g56580	5	TO:0000382	TO:0000312	TO:0000346	TO:0000280	TO:0000180
LOC_Os02g56600	6	TO:0000137	TO:0000135	TO:0000382	TO:0000074	TO:0000207	TO:0000445
LOC_Os02g56610	4	TO:0000625	TO:0000382	TO:0000312	TO:0000074
LOC_Os02g56680	1	TO:0000175
LOC_Os02g56690	1	TO:0000175
LOC_Os02g56700	2	TO:0000137	TO:0000382
LOC_Os02g56720	1	TO:0000175
LOC_Os02g56740	7	TO:0000135	TO:0000312	TO:0000280	TO:0000207	TO:0000445	TO:0000180	TO:0000181
LOC_Os02g56850	8	TO:0000625	TO:0000135	TO:0000312	TO:0000280	TO:0000207	TO:0000445	TO:0000180	TO:0000181
LOC_Os02g56860	1	TO:0000382
LOC_Os02g56880	7	TO:0000382	TO:0000456	TO:0000280	TO:0000074	TO:0000445	TO:0000180	TO:0000181
LOC_Os02g56910	6	TO:0000382	TO:0000456	TO:0000280	TO:0000175	TO:0000180	TO:0000181
LOC_Os02g56920	2	TO:0000137	TO:0000175
LOC_Os02g56970	6	TO:0000040	TO:0000135	TO:0000312	TO:0000456	TO:0000175	TO:0000445
LOC_Os02g56980	8	TO:0000625	TO:0000040	TO:0000382	TO:0000084	TO:0000175	TO:0000445	TO:0000180	TO:0000181
LOC_Os02g57010	2	TO:0000445	TO:0000180
LOC_Os02g57080	2	TO:0000175	TO:0000180
LOC_Os02g57100	2	TO:0000396	TO:0000207
LOC_Os02g57160	4	TO:0000625	TO:0000382	TO:0000346	TO:0000074
LOC_Os02g57180	5	TO:0000137	TO:0000382	TO:0000175	TO:0000180	TO:0000181
LOC_Os02g57190	7	TO:0000625	TO:0000137	TO:0000346	TO:0000456	TO:0000074	TO:0000207	TO:0000445
LOC_Os02g57240	1	TO:0000175
LOC_Os02g57250	9	TO:0000135	TO:0000312	TO:0000346	TO:0000280	TO:0000074	TO:0000207	TO:0000445	TO:0000180	TO:0000181
LOC_Os02g57270	1	TO:0000181
LOC_Os02g57280	4	TO:0000312	TO:0000346	TO:0000280	TO:0000180
LOC_Os02g57330	2	TO:0000135	TO:0000280
LOC_Os02g57340	2	TO:0000445	TO:0000180
LOC_Os02g57390	5	TO:0000135	TO:0000312	TO:0000280	TO:0000207	TO:0000445
LOC_Os02g57410	3	TO:0000457	TO:0000205	TO:0000207
LOC_Os02g57420	5	TO:0000135	TO:0000312	TO:0000205	TO:0000207	TO:0000445
LOC_Os02g57450	10	TO:0000625	TO:0000137	TO:0000135	TO:0000312	TO:0000346	TO:0000280	TO:0000175	TO:0000205	TO:0000207	TO:0000445
LOC_Os02g57490	3	TO:0000137	TO:0000205	TO:0000207
LOC_Os02g57510	3	TO:0000135	TO:0000205	TO:0000207
LOC_Os02g57520	1	TO:0000205
LOC_Os02g57530	8	TO:0000137	TO:0000135	TO:0000312	TO:0000346	TO:0000280	TO:0000205	TO:0000207	TO:0000445
LOC_Os02g57560	1	TO:0000175
LOC_Os02g57570	1	TO:0000280
LOC_Os02g57580	1	TO:0000280
LOC_Os02g57590	6	TO:0000040	TO:0000137	TO:0000135	TO:0000312	TO:0000207	TO:0000445
LOC_Os02g57650	5	TO:0000137	TO:0000135	TO:0000205	TO:0000207	TO:0000445
LOC_Os02g57660	7	TO:0000625	TO:0000040	TO:0000346	TO:0000280	TO:0000175	TO:0000205	TO:0000445
LOC_Os02g57690	8	TO:0000040	TO:0000137	TO:0000135	TO:0000346	TO:0000084	TO:0000205	TO:0000207	TO:0000445
LOC_Os02g57710	7	TO:0000457	TO:0000137	TO:0000135	TO:0000346	TO:0000205	TO:0000207	TO:0000445
LOC_Os02g57840	1	TO:0000471
LOC_Os02g57980	5	TO:0000040	TO:0000137	TO:0000135	TO:0000471	TO:0000207
LOC_Os02g57990	2	TO:0000152	TO:0000175
LOC_Os02g58020	1	TO:0000207
LOC_Os02g58070	4	TO:0000135	TO:0000152	TO:0000346	TO:0000207
LOC_Os02g58100	5	TO:0000625	TO:0000152	TO:0000471	TO:0000175	TO:0000207
LOC_Os02g58210	6	TO:0000137	TO:0000135	TO:0000152	TO:0000346	TO:0000471	TO:0000207
LOC_Os02g58220	2	TO:0000346	TO:0000280
LOC_Os02g58260	3	TO:0000040	TO:0000084	TO:0000471
LOC_Os02g58270	3	TO:0000040	TO:0000084	TO:0000471
LOC_Os03g01180	1	TO:0000137
LOC_Os03g01260	1	TO:0000137
LOC_Os03g01270	1	TO:0000137
LOC_Os03g01410	1	TO:0000137
LOC_Os03g01610	1	TO:0000137
LOC_Os03g01790	1	TO:0000471
LOC_Os03g01800	2	TO:0000206	TO:0000128
LOC_Os03g01810	3	TO:0000382	TO:0000074	TO:0000445
LOC_Os03g01820	5	TO:0000206	TO:0000128	TO:0000137	TO:0000515	TO:0000136
LOC_Os03g01830	6	TO:0000137	TO:0000135	TO:0000456	TO:0000471	TO:0000207	TO:0000445
LOC_Os03g01850	9	TO:0000128	TO:0000135	TO:0000382	TO:0000090	TO:0000515	TO:0000456	TO:0000074	TO:0000207	TO:0000445
LOC_Os03g01870	8	TO:0000206	TO:0000128	TO:0000137	TO:0000135	TO:0000382	TO:0000074	TO:0000207	TO:0000445
LOC_Os03g01880	12	TO:0000206	TO:0000128	TO:0000137	TO:0000135	TO:0000382	TO:0000346	TO:0000456	TO:0000471	TO:0000074	TO:0000207	TO:0000136	TO:0000445
LOC_Os03g01890	9	TO:0000206	TO:0000128	TO:0000137	TO:0000135	TO:0000382	TO:0000456	TO:0000074	TO:0000207	TO:0000445
LOC_Os03g01900	3	TO:0000206	TO:0000469	TO:0000471
LOC_Os03g01930	2	TO:0000128	TO:0000471
LOC_Os03g01940	1	TO:0000233
LOC_Os03g02040	2	TO:0000128	TO:0000471
LOC_Os03g02050	3	TO:0000128	TO:0000471	TO:0000445
LOC_Os03g02080	1	TO:0000382
LOC_Os03g02090	3	TO:0000382	TO:0000074	TO:0000233
LOC_Os03g02100	6	TO:0000206	TO:0000128	TO:0000382	TO:0000471	TO:0000074	TO:0000445
LOC_Os03g02110	4	TO:0000456	TO:0000471	TO:0000207	TO:0000445
LOC_Os03g02150	2	TO:0000456	TO:0000233
LOC_Os03g02180	1	TO:0000421
LOC_Os03g02210	2	TO:0000128	TO:0000515
LOC_Os03g02260	6	TO:0000206	TO:0000137	TO:0000090	TO:0000175	TO:0000370	TO:0000180
LOC_Os03g02270	4	TO:0000128	TO:0000515	TO:0000456	TO:0000370
LOC_Os03g02280	4	TO:0000128	TO:0000090	TO:0000456	TO:0000180
LOC_Os03g02290	10	TO:0000206	TO:0000382	TO:0000090	TO:0000515	TO:0000456	TO:0000175	TO:0000370	TO:0000207	TO:0000445	TO:0000233
LOC_Os03g02310	1	TO:0000175
LOC_Os03g02320	8	TO:0000137	TO:0000382	TO:0000346	TO:0000074	TO:0000370	TO:0000207	TO:0000445	TO:0000180
LOC_Os03g02390	4	TO:0000206	TO:0000344	TO:0000469	TO:0000456
LOC_Os03g02400	3	TO:0000421	TO:0000471	TO:0000180
LOC_Os03g02410	3	TO:0000137	TO:0000382	TO:0000175
LOC_Os03g02420	3	TO:0000206	TO:0000421	TO:0000471
LOC_Os03g02430	2	TO:0000445	TO:0000180
LOC_Os03g02440	2	TO:0000175	TO:0000370
LOC_Os03g02460	2	TO:0000421	TO:0000471
LOC_Os03g02514	8	TO:0000206	TO:0000224	TO:0000128	TO:0000382	TO:0000346	TO:0000515	TO:0000456	TO:0000136
LOC_Os03g02530	1	TO:0000074
LOC_Os03g02540	5	TO:0000344	TO:0000471	TO:0000175	TO:0000074	TO:0000370
LOC_Os03g02580	3	TO:0000206	TO:0000344	TO:0000469
LOC_Os03g02600	3	TO:0000346	TO:0000515	TO:0000175
LOC_Os03g02640	5	TO:0000206	TO:0000382	TO:0000515	TO:0000175	TO:0000180
LOC_Os03g02680	12	TO:0000128	TO:0000421	TO:0000382	TO:0000090	TO:0000515	TO:0000456	TO:0000175	TO:0000074	TO:0000370	TO:0000207	TO:0000445	TO:0000180
LOC_Os03g02685	7	TO:0000206	TO:0000224	TO:0000128	TO:0000344	TO:0000421	TO:0000515	TO:0000136
LOC_Os03g02700	1	TO:0000456
LOC_Os03g02710	1	TO:0000074
LOC_Os03g02720	1	TO:0000456
LOC_Os03g02730	13	TO:0000206	TO:0000224	TO:0000128	TO:0000137	TO:0000382	TO:0000469	TO:0000346	TO:0000515	TO:0000456	TO:0000175	TO:0000207	TO:0000445	TO:0000180
LOC_Os03g02740	12	TO:0000206	TO:0000224	TO:0000128	TO:0000137	TO:0000382	TO:0000346	TO:0000515	TO:0000456	TO:0000175	TO:0000207	TO:0000445	TO:0000180
LOC_Os03g02750	1	TO:0000090
LOC_Os03g02762	2	TO:0000445	TO:0000180
LOC_Os03g02780	2	TO:0000249	TO:0000233
LOC_Os03g02800	8	TO:0000206	TO:0000128	TO:0000137	TO:0000421	TO:0000382	TO:0000074	TO:0000207	TO:0000445
LOC_Os03g02840	2	TO:0000128	TO:0000471
LOC_Os03g02900	4	TO:0000137	TO:0000346	TO:0000370	TO:0000207
LOC_Os03g02920	1	TO:0000090
LOC_Os03g02939	1	TO:0000090
LOC_Os03g02970	7	TO:0000421	TO:0000456	TO:0000471	TO:0000207	TO:0000136	TO:0000445	TO:0000180
LOC_Os03g02980	6	TO:0000128	TO:0000421	TO:0000515	TO:0000175	TO:0000233	TO:0000180
LOC_Os03g03000	4	TO:0000128	TO:0000515	TO:0000456	TO:0000445
LOC_Os03g03034	2	TO:0000249	TO:0000471
LOC_Os03g03070	11	TO:0000206	TO:0000128	TO:0000137	TO:0000249	TO:0000346	TO:0000515	TO:0000456	TO:0000370	TO:0000207	TO:0000136	TO:0000445
LOC_Os03g03130	5	TO:0000224	TO:0000344	TO:0000249	TO:0000370	TO:0000136
LOC_Os03g03140	1	TO:0000090
LOC_Os03g03150	9	TO:0000090	TO:0000346	TO:0000515	TO:0000456	TO:0000175	TO:0000370	TO:0000207	TO:0000445	TO:0000233
LOC_Os03g03164	11	TO:0000206	TO:0000128	TO:0000137	TO:0000249	TO:0000421	TO:0000382	TO:0000346	TO:0000456	TO:0000207	TO:0000445	TO:0000180
LOC_Os03g03260	14	TO:0000206	TO:0000128	TO:0000137	TO:0000249	TO:0000421	TO:0000382	TO:0000515	TO:0000456	TO:0000471	TO:0000370	TO:0000207	TO:0000136	TO:0000445	TO:0000180
LOC_Os03g03270	1	TO:0000136
LOC_Os03g03280	3	TO:0000074	TO:0000370	TO:0000445
LOC_Os03g03290	4	TO:0000249	TO:0000421	TO:0000382	TO:0000471
LOC_Os03g03350	3	TO:0000206	TO:0000128	TO:0000249
LOC_Os03g03370	6	TO:0000224	TO:0000128	TO:0000137	TO:0000515	TO:0000175	TO:0000136
LOC_Os03g03390	1	TO:0000136
LOC_Os03g03400	17	TO:0000206	TO:0000128	TO:0000344	TO:0000137	TO:0000249	TO:0000382	TO:0000090	TO:0000346	TO:0000515	TO:0000456	TO:0000471	TO:0000175	TO:0000074	TO:0000370	TO:0000207	TO:0000445	TO:0000180
LOC_Os03g03410	2	TO:0000128	TO:0000421
LOC_Os03g03460	6	TO:0000128	TO:0000137	TO:0000249	TO:0000421	TO:0000370	TO:0000207
LOC_Os03g03510	1	TO:0000346
LOC_Os03g03540	3	TO:0000128	TO:0000137	TO:0000207
LOC_Os03g03560	1	TO:0000255
LOC_Os03g03600	1	TO:0000128
LOC_Os03g03610	6	TO:0000128	TO:0000137	TO:0000249	TO:0000421	TO:0000370	TO:0000207
LOC_Os03g03660	1	TO:0000346
LOC_Os03g03700	1	TO:0000128
LOC_Os03g03730	1	TO:0000207
LOC_Os03g03760	4	TO:0000137	TO:0000249	TO:0000346	TO:0000370
LOC_Os03g03790	1	TO:0000128
LOC_Os03g03830	1	TO:0000346
LOC_Os03g03850	4	TO:0000137	TO:0000249	TO:0000346	TO:0000370
LOC_Os03g03870	2	TO:0000137	TO:0000207
LOC_Os03g03880	2	TO:0000128	TO:0000421
LOC_Os03g03890	2	TO:0000128	TO:0000421
LOC_Os03g03900	1	TO:0000346
LOC_Os03g03920	4	TO:0000255	TO:0000344	TO:0000370	TO:0000207
LOC_Os03g03949	1	TO:0000128
LOC_Os03g03990	1	TO:0000128
LOC_Os03g04000	1	TO:0000128
LOC_Os03g04020	1	TO:0000249
LOC_Os03g04030	1	TO:0000128
LOC_Os03g04050	1	TO:0000128
LOC_Os03g04060	2	TO:0000128	TO:0000344
LOC_Os03g04070	4	TO:0000128	TO:0000137	TO:0000421	TO:0000207
LOC_Os03g04110	2	TO:0000128	TO:0000344
LOC_Os03g04120	1	TO:0000128
LOC_Os03g04130	1	TO:0000128
LOC_Os03g04140	2	TO:0000255	TO:0000370
LOC_Os03g04169	1	TO:0000128
LOC_Os03g04190	1	TO:0000421
LOC_Os03g04220	3	TO:0000249	TO:0000346	TO:0000370
LOC_Os03g04360	1	TO:0000346
LOC_Os03g04400	2	TO:0000196	TO:0000421
LOC_Os03g04430	2	TO:0000370	TO:0000207
LOC_Os03g04530	1	TO:0000421
LOC_Os03g04590	1	TO:0000421
LOC_Os03g04620	1	TO:0000421
LOC_Os03g04630	1	TO:0000421
LOC_Os03g04640	1	TO:0000421
LOC_Os03g04650	1	TO:0000421
LOC_Os03g04660	1	TO:0000421
LOC_Os03g04680	1	TO:0000421
LOC_Os03g04750	2	TO:0000421	TO:0000207
LOC_Os03g04770	2	TO:0000370	TO:0000207
LOC_Os03g04900	1	TO:0000370
LOC_Os03g04920	4	TO:0000255	TO:0000346	TO:0000370	TO:0000207
LOC_Os03g05160	3	TO:0000346	TO:0000370	TO:0000207
LOC_Os03g05180	1	TO:0000255
LOC_Os03g05210	3	TO:0000346	TO:0000370	TO:0000207
LOC_Os03g05280	1	TO:0000370
LOC_Os03g05470	2	TO:0000370	TO:0000207
LOC_Os03g05500	3	TO:0000255	TO:0000370	TO:0000207
LOC_Os03g05510	3	TO:0000255	TO:0000370	TO:0000207
LOC_Os03g05540	2	TO:0000370	TO:0000207
LOC_Os03g05590	2	TO:0000346	TO:0000207
LOC_Os03g05610	1	TO:0000346
LOC_Os03g05620	1	TO:0000346
LOC_Os03g05640	1	TO:0000346
LOC_Os03g05680	3	TO:0000255	TO:0000370	TO:0000207
LOC_Os03g05710	1	TO:0000255
LOC_Os03g05720	1	TO:0000207
LOC_Os03g05730	2	TO:0000370	TO:0000207
LOC_Os03g05740	1	TO:0000370
LOC_Os03g05760	1	TO:0000346
LOC_Os03g05806	2	TO:0000196	TO:0000207
LOC_Os03g05820	3	TO:0000196	TO:0000346	TO:0000370
LOC_Os03g05840	1	TO:0000255
LOC_Os03g05860	1	TO:0000255
LOC_Os03g05880	1	TO:0000255
LOC_Os03g05900	1	TO:0000255
LOC_Os03g05910	1	TO:0000255
LOC_Os03g05920	1	TO:0000255
LOC_Os03g05980	2	TO:0000137	TO:0000207
LOC_Os03g05990	1	TO:0000255
LOC_Os03g06000	2	TO:0000369	TO:0000366
LOC_Os03g06010	2	TO:0000369	TO:0000366
LOC_Os03g06020	2	TO:0000369	TO:0000366
LOC_Os03g06060	2	TO:0000369	TO:0000366
LOC_Os03g06070	4	TO:0000137	TO:0000346	TO:0000370	TO:0000207
LOC_Os03g06139	2	TO:0000370	TO:0000207
LOC_Os03g06190	3	TO:0000369	TO:0000207	TO:0000366
LOC_Os03g06200	1	TO:0000370
LOC_Os03g06220	2	TO:0000137	TO:0000207
LOC_Os03g06240	2	TO:0000255	TO:0000370
LOC_Os03g06330	2	TO:0000255	TO:0000370
LOC_Os03g06410	5	TO:0000255	TO:0000137	TO:0000346	TO:0000370	TO:0000207
LOC_Os03g06460	2	TO:0000255	TO:0000207
LOC_Os03g06510	1	TO:0000346
LOC_Os03g06580	1	TO:0000346
LOC_Os03g06620	1	TO:0000346
LOC_Os03g06654	4	TO:0000137	TO:0000346	TO:0000370	TO:0000207
LOC_Os03g06740	2	TO:0000370	TO:0000207
LOC_Os03g06860	3	TO:0000137	TO:0000370	TO:0000207
LOC_Os03g06880	1	TO:0000137
LOC_Os03g06890	1	TO:0000370
LOC_Os03g06920	3	TO:0000346	TO:0000370	TO:0000207
LOC_Os03g06930	2	TO:0000370	TO:0000207
LOC_Os03g06990	1	TO:0000207
LOC_Os03g07000	1	TO:0000207
LOC_Os03g07150	1	TO:0000207
LOC_Os03g07260	1	TO:0000207
LOC_Os03g07450	1	TO:0000207
LOC_Os03g07830	1	TO:0000207
LOC_Os03g07880	1	TO:0000207
LOC_Os03g07940	1	TO:0000207
LOC_Os03g08070	1	TO:0000207
LOC_Os03g08280	1	TO:0000207
LOC_Os03g08370	1	TO:0000207
LOC_Os03g08380	1	TO:0000207
LOC_Os03g08440	1	TO:0000207
LOC_Os03g08460	1	TO:0000207
LOC_Os03g08470	1	TO:0000207
LOC_Os03g08490	1	TO:0000207
LOC_Os03g08500	1	TO:0000207
LOC_Os03g08560	1	TO:0000207
LOC_Os03g08754	1	TO:0000207
LOC_Os03g08850	1	TO:0000207
LOC_Os03g08870	1	TO:0000207
LOC_Os03g08960	1	TO:0000207
LOC_Os03g09120	1	TO:0000207
LOC_Os03g09150	1	TO:0000207
LOC_Os03g09170	1	TO:0000207
LOC_Os03g09280	1	TO:0000207
LOC_Os03g10140	1	TO:0000207
LOC_Os03g10210	1	TO:0000207
LOC_Os03g10340	1	TO:0000207
LOC_Os03g10370	1	TO:0000207
LOC_Os03g10440	1	TO:0000014
LOC_Os03g10469	1	TO:0000014
LOC_Os03g10478	1	TO:0000014
LOC_Os03g10520	1	TO:0000207
LOC_Os03g10640	1	TO:0000207
LOC_Os03g10650	1	TO:0000014
LOC_Os03g10920	1	TO:0000014
LOC_Os03g10950	1	TO:0000014
LOC_Os03g11030	1	TO:0000014
LOC_Os03g11040	1	TO:0000014
LOC_Os03g11140	1	TO:0000424
LOC_Os03g11210	1	TO:0000424
LOC_Os03g11310	1	TO:0000424
LOC_Os03g11330	1	TO:0000424
LOC_Os03g11410	1	TO:0000424
LOC_Os03g11420	1	TO:0000424
LOC_Os03g11530	1	TO:0000424
LOC_Os03g11540	1	TO:0000424
LOC_Os03g11560	1	TO:0000424
LOC_Os03g11570	3	TO:0000327	TO:0000336	TO:0000424
LOC_Os03g11600	2	TO:0000424	TO:0000346
LOC_Os03g11614	2	TO:0000424	TO:0000346
LOC_Os03g11660	1	TO:0000424
LOC_Os03g11670	2	TO:0000227	TO:0000424
LOC_Os03g11690	1	TO:0000424
LOC_Os03g11910	2	TO:0000227	TO:0000336
LOC_Os03g11950	1	TO:0000424
LOC_Os03g11970	1	TO:0000424
LOC_Os03g12030	1	TO:0000424
LOC_Os03g12236	1	TO:0000336
LOC_Os03g12260	1	TO:0000424
LOC_Os03g12270	1	TO:0000424
LOC_Os03g12300	3	TO:0000227	TO:0000327	TO:0000424
LOC_Os03g12320	2	TO:0000327	TO:0000424
LOC_Os03g12350	2	TO:0000424	TO:0000346
LOC_Os03g12360	1	TO:0000424
LOC_Os03g12370	1	TO:0000336
LOC_Os03g12390	2	TO:0000424	TO:0000346
LOC_Os03g12414	3	TO:0000327	TO:0000336	TO:0000424
LOC_Os03g12430	1	TO:0000424
LOC_Os03g12440	1	TO:0000424
LOC_Os03g12500	1	TO:0000424
LOC_Os03g12590	1	TO:0000424
LOC_Os03g12620	2	TO:0000327	TO:0000346
LOC_Os03g12660	1	TO:0000424
LOC_Os03g12680	1	TO:0000104
LOC_Os03g12710	2	TO:0000424	TO:0000346
LOC_Os03g12890	1	TO:0000424
LOC_Os03g12940	2	TO:0000424	TO:0000104
LOC_Os03g12950	1	TO:0000346
LOC_Os03g13170	5	TO:0000227	TO:0000327	TO:0000336	TO:0000424	TO:0000104
LOC_Os03g13230	1	TO:0000424
LOC_Os03g13300	2	TO:0000249	TO:0000424
LOC_Os03g13370	4	TO:0000249	TO:0000424	TO:0000346	TO:0000449
LOC_Os03g13380	2	TO:0000424	TO:0000449
LOC_Os03g13390	1	TO:0000424
LOC_Os03g13480	4	TO:0000327	TO:0000336	TO:0000249	TO:0000424
LOC_Os03g13520	1	TO:0000249
LOC_Os03g13540	1	TO:0000424
LOC_Os03g13550	4	TO:0000424	TO:0000346	TO:0000449	TO:0000104
LOC_Os03g13760	1	TO:0000449
LOC_Os03g13770	1	TO:0000336
LOC_Os03g13860	1	TO:0000227
LOC_Os03g13930	1	TO:0000449
LOC_Os03g13970	5	TO:0000227	TO:0000327	TO:0000336	TO:0000449	TO:0000104
LOC_Os03g14020	2	TO:0000227	TO:0000249
LOC_Os03g14050	3	TO:0000227	TO:0000327	TO:0000346
LOC_Os03g14130	2	TO:0000336	TO:0000346
LOC_Os03g14140	2	TO:0000336	TO:0000346
LOC_Os03g14210	2	TO:0000327	TO:0000346
LOC_Os03g14270	1	TO:0000249
LOC_Os03g14280	2	TO:0000336	TO:0000449
LOC_Os03g14450	2	TO:0000449	TO:0000104
LOC_Os03g14540	3	TO:0000327	TO:0000449	TO:0000104
LOC_Os03g14550	3	TO:0000336	TO:0000249	TO:0000449
LOC_Os03g14642	3	TO:0000327	TO:0000249	TO:0000346
LOC_Os03g14654	3	TO:0000327	TO:0000249	TO:0000346
LOC_Os03g14790	1	TO:0000449
LOC_Os03g14800	4	TO:0000327	TO:0000249	TO:0000449	TO:0000104
LOC_Os03g14980	1	TO:0000249
LOC_Os03g15040	2	TO:0000227	TO:0000449
LOC_Os03g15050	1	TO:0000249
LOC_Os03g15120	2	TO:0000249	TO:0000346
LOC_Os03g15180	2	TO:0000346	TO:0000449
LOC_Os03g15320	3	TO:0000249	TO:0000346	TO:0000449
LOC_Os03g15340	1	TO:0000449
LOC_Os03g15370	3	TO:0000227	TO:0000336	TO:0000104
LOC_Os03g15380	1	TO:0000104
LOC_Os03g15570	1	TO:0000104
LOC_Os03g15750	1	TO:0000104
LOC_Os03g15840	1	TO:0000104
LOC_Os03g16050	1	TO:0000104
LOC_Os03g16140	1	TO:0000104
LOC_Os03g16170	1	TO:0000104
LOC_Os03g16610	1	TO:0000104
LOC_Os03g16670	1	TO:0000396
LOC_Os03g16740	1	TO:0000104
LOC_Os03g16760	1	TO:0000104
LOC_Os03g16980	1	TO:0000104
LOC_Os03g17000	1	TO:0000104
LOC_Os03g17020	1	TO:0000396
LOC_Os03g17150	1	TO:0000382
LOC_Os03g17164	1	TO:0000382
LOC_Os03g17180	2	TO:0000382	TO:0000396
LOC_Os03g17230	2	TO:0000382	TO:0000104
LOC_Os03g17300	1	TO:0000382
LOC_Os03g17350	1	TO:0000396
LOC_Os03g17370	1	TO:0000396
LOC_Os03g17460	1	TO:0000382
LOC_Os03g17470	1	TO:0000382
LOC_Os03g17480	1	TO:0000382
LOC_Os03g17540	2	TO:0000382	TO:0000396
LOC_Os03g17550	1	TO:0000382
LOC_Os03g17570	1	TO:0000104
LOC_Os03g17600	1	TO:0000382
LOC_Os03g17700	2	TO:0000382	TO:0000104
LOC_Os03g17810	2	TO:0000137	TO:0000382
LOC_Os03g17860	1	TO:0000382
LOC_Os03g17980	2	TO:0000137	TO:0000382
LOC_Os03g18020	1	TO:0000104
LOC_Os03g18030	1	TO:0000104
LOC_Os03g18050	1	TO:0000382
LOC_Os03g18130	1	TO:0000137
LOC_Os03g18150	2	TO:0000382	TO:0000104
LOC_Os03g18190	1	TO:0000382
LOC_Os03g18220	3	TO:0000137	TO:0000382	TO:0000104
LOC_Os03g18310	3	TO:0000137	TO:0000382	TO:0000104
LOC_Os03g18350	1	TO:0000382
LOC_Os03g18360	1	TO:0000137
LOC_Os03g18380	1	TO:0000507
LOC_Os03g18400	1	TO:0000382
LOC_Os03g18410	1	TO:0000137
LOC_Os03g18590	1	TO:0000507
LOC_Os03g18600	1	TO:0000382
LOC_Os03g18680	1	TO:0000382
LOC_Os03g18720	1	TO:0000253
LOC_Os03g18810	1	TO:0000382
LOC_Os03g18830	1	TO:0000382
LOC_Os03g19020	1	TO:0000507
LOC_Os03g19190	2	TO:0000249	TO:0000507
LOC_Os03g19280	1	TO:0000249
LOC_Os03g19340	2	TO:0000249	TO:0000507
LOC_Os03g19480	2	TO:0000249	TO:0000507
LOC_Os03g19500	2	TO:0000249	TO:0000507
LOC_Os03g19530	1	TO:0000253
LOC_Os03g19590	2	TO:0000249	TO:0000507
LOC_Os03g19610	1	TO:0000249
LOC_Os03g19670	1	TO:0000507
LOC_Os03g19680	2	TO:0000249	TO:0000507
LOC_Os03g19900	1	TO:0000249
LOC_Os03g19920	1	TO:0000253
LOC_Os03g19930	1	TO:0000249
LOC_Os03g19960	1	TO:0000253
LOC_Os03g20120	1	TO:0000249
LOC_Os03g20300	2	TO:0000249	TO:0000507
LOC_Os03g20430	2	TO:0000249	TO:0000507
LOC_Os03g20470	1	TO:0000249
LOC_Os03g20870	2	TO:0000249	TO:0000507
LOC_Os03g20910	1	TO:0000249
LOC_Os03g20970	1	TO:0000507
LOC_Os03g21110	2	TO:0000249	TO:0000507
[truncated: 4,175 more rows]
[truncated: 2 more columns]
